# Supplementary material for: CD26 is a senescence marker associated with reduced immunopotency of human adipose tissue-derived multipotent mesenchymal stromal cells
Source: Stem Cell Res Ther. 2022 Jul 26;13:358. doi: 10.1186/s13287-022-03026-4 (PMC9327293; doi:10.1186/s13287-022-03026-4)
Supplement: Supplementary file 2 — Additional file 2. Excel file with RNA-seq data. [file 13287_2022_3026_MOESM2_ESM.xlsx]

## Sheet: n2_MSC_ALL_GENES_Output_hisat2_
Supplemental Table X: RNA-seq differential gene expression analysis comparing LP vs EP MSC
	Late passage vs Early passage MSC					Counts per million (CPM)
Genes	FC	logFC	PValue	FDR	Significant (FC>|1.5|, FDR<0.05)	Adult p6	Adult p30	Pediatric p6	Pediatric p30
SCIN	14.0687	3.81442	9.65636e-10	5.24678e-06	1	2.03795	16.0524	1.38256	32.0606
SPON1	0.0935817	-3.41763	6.16885e-10	5.24678e-06	-1	36.62	8.00689	107.388	5.47338
UGT2B7	6212.62	12.601	2.60854e-09	9.44902e-06	1	0	1.67855	0	22.3981
TMOD1	75.6574	6.24141	5.07288e-09	1.37818e-05	1	0.126385	6.1161	0.0258423	5.39694
CPVL	10.1057	3.3371	1.47399e-07	0.000320356	1	3.20701	26.3938	1.04661	16.5425
CCND2	5.27588	2.39941	6.6408e-07	0.00120276	1	72.687	420.487	62.099	290.64
COL4A1	0.203109	-2.29967	1.41349e-06	0.00219434	-1	375.489	92.9185	617.889	108.841
KCNJ6	11.5452	3.52922	5.81917e-06	0.00739083	1	0.647722	17.21	4.17353	38.5889
RRAGD	3.63904	1.86356	6.12105e-06	0.00739083	1	13.3494	42.3304	18.3351	72.9886
KRT7	0.138718	-2.84978	9.22946e-06	0.0100297	-1	108.075	25.294	125.555	7.12457
FST	4.82901	2.27173	1.20962e-05	0.0119499	1	33.6341	88.5002	19.8727	169.858
CNIH3	8.5422	3.09461	1.67054e-05	0.0144304	1	1.24805	9.95555	1.18875	10.8856
FOXE1	2074.66	11.0187	1.72628e-05	0.0144304	1	0	0.115762	0	7.91959
CSGALNACT1	3.88048	1.95623	2.45671e-05	0.0173183	1	14.55	32.9344	8.87683	57.9445
SPP1	13.6123	3.76684	2.31178e-05	0.0173183	1	0.315962	4.36038	0.426398	5.80973
TMEM178B	5.375	2.42626	2.70682e-05	0.0173183	1	19.1157	54.8906	21.0098	160.792
UGT1A7	115.766	6.85506	2.70922e-05	0.0173183	1	0.0789905	0.791042	0	8.46998
PCDHGA4	3.75261	1.90789	3.29962e-05	0.0199206	1	7.85165	22.535	8.5538	39.0322
POSTN	0.119103	-3.06972	4.44942e-05	0.0254484	-1	1435.27	331.91	7847.24	773.658
CDH10	5.9054	2.56203	5.36361e-05	0.0256894	1	1.59561	12.9654	4.48364	22.9943
FAM107B	3.16224	1.66095	5.4242e-05	0.0256894	1	9.82641	28.1495	9.92344	34.308
RHOB	0.303057	-1.72234	5.43715e-05	0.0256894	-1	105.673	40.9991	193.533	49.6732
TRIB3	0.199068	-2.32867	4.76111e-05	0.0256894	-1	46.9835	26.0851	137.068	10.5645
HES1	0.142949	-2.80643	7.23159e-05	0.0314343	-1	12.5753	5.13213	47.8082	3.50113
LINC00839	7.52838	2.91234	7.17191e-05	0.0314343	1	1.15326	10.3221	1.42133	9.09682
BGN	0.278458	-1.84447	8.03802e-05	0.032414	-1	171.852	79.8566	310.805	54.5503
GAS5	0.302161	-1.72661	8.05353e-05	0.032414	-1	56.8889	29.8088	133.437	27.7033
ANGPTL4	3.42379	1.77559	9.50985e-05	0.0369084	1	42.4811	102.855	29.0984	142.201
LINC02154	39.279	5.29569	0.00011676	0.04093	1	0.25277	1.62067	0.658978	34.415
PIK3IP1	3.22056	1.68731	0.000114861	0.04093	1	37.2203	82.5385	22.6766	110.339
TOP2A	0.210764	-2.2463	0.000116588	0.04093	-1	32.8442	4.70766	15.4925	5.47338
CSF2RB	15.4427	3.94886	0.000136515	0.0456383	1	9.39987	28.709	0.633136	126.178
TFAP2A	10.2943	3.36378	0.00013859	0.0456383	1	0.521337	3.49216	0.439319	6.42129
ASPM	0.192959	-2.37363	0.000163383	0.0522202	0	16.4774	3.60792	21.4103	3.69988
LHX8	4.75643	2.24988	0.000183769	0.0570266	0	3.63356	39.1855	8.32122	17.735
SLC7A5	0.327167	-1.6119	0.000188917	0.0570266	0	38.6421	18.001	58.5586	13.8058
COMP	0.126549	-2.98223	0.000259234	0.0761377	0	368.649	322.475	3701.57	192.608
COL5A3	0.226289	-2.14376	0.000267173	0.0764044	0	29.6214	8.91369	88.5228	17.8114
KLF2	0.216329	-2.2087	0.000301387	0.0839787	0	14.2973	3.39569	27.3024	5.59569
ATP8B4	4.4856	2.1653	0.000340601	0.0925327	0	6.93536	25.7185	2.49378	16.5577
ENO2	3.01024	1.58988	0.000351676	0.0932112	0	31.0906	58.7493	18.7098	91.1364
AMPD3	3.34075	1.74017	0.00040997	0.106075	0	29.4318	50.0865	14.7818	97.5882
ANK1	5.18391	2.37404	0.000437392	0.110538	0	5.26077	12.8689	1.39548	21.603
SMO	2.803	1.48697	0.000508787	0.125659	0	16.9198	35.9249	9.14817	37.1211
CLCA2	7.55902	2.9182	0.000564345	0.130484	0	7.61468	39.3013	0.56853	22.5204
STC1	11.7733	3.55745	0.000544442	0.130484	0	14.8186	29.3264	13.4638	303.681
STEAP2	3.9664	1.98783	0.000564103	0.130484	0	22.1805	39.282	20.4154	129.664
BEX1	42.2702	5.40157	0.000591785	0.133978	0	0.0947886	0.463049	0.180896	11.3901
SFRP4	3.17216	1.66546	0.000626732	0.137343	0	991.899	2437.8	986.633	3838.41
ZNF804A	19.8873	4.31378	0.000631928	0.137343	0	0.41075	5.15142	0	2.9966
FUCA1	2.89126	1.5317	0.000674749	0.141009	0	17.3147	31.2172	11.8228	53.0062
VNN1	471.902	8.88234	0.000668783	0.141009	0	0	0.115762	0.0129211	8.14892
ITGB8	2.97657	1.57365	0.00068851	0.14117	0	53.7293	143.642	31.6827	110.584
APBA2	3.38538	1.75932	0.000745783	0.148124	0	13.381	26.7025	4.7679	34.7055
PCDH10	16.4424	4.03935	0.000749682	0.148124	0	0.821501	2.21878	1.07246	28.9875
PCOLCE2	3.11846	1.64083	0.000765741	0.148595	0	32.2597	55.508	13.4768	87.0849
MKI67	0.150969	-2.72768	0.000796681	0.151887	0	22.2279	1.92937	12.8824	3.36353
ADGRG6	0.170975	-2.54814	0.000839779	0.156531	0	14.1709	1.89078	9.61333	2.17101
CTSK	3.49646	1.80589	0.000849853	0.156531	0	612.145	1237.21	303.13	1962.99
GRIK2	3.544	1.82538	0.00089605	0.16229	0	4.69203	15.8401	7.64932	27.9173
LEP	9.79943	3.2927	0.000970153	0.17283	0	3.63356	6.01964	0.826953	37.6715
DUSP4	3.72513	1.89729	0.00102752	0.180098	0	5.15018	17.4608	9.6521	37.7021
PSG4	2.65452	1.40845	0.00112357	0.193807	0	52.6393	107.852	25.0153	98.261
CHODL	22.9513	4.5205	0.0012516	0.209248	0	0.631924	14.123	0.0516846	1.57474
COL4A2	0.353677	-1.4995	0.0012455	0.209248	0	585.367	229.634	843.324	275.657
H1-5	0.282984	-1.82121	0.00129961	0.213983	0	28.4998	5.92317	15.738	6.58946
LOC102724908	558.605	9.12568	0.00132537	0.214967	0	0.0315962	0.0385874	0	19.1568
MTHFD2	0.366713	-1.44728	0.00134913	0.215602	0	123.81	70.6535	230.19	59.1676
PSAT1	0.326207	-1.61614	0.00142004	0.223647	0	181.552	111.035	376.651	71.0622
IL33	3.87328	1.95356	0.00145271	0.225524	0	80.3017	225.447	17.857	154.722
PLIN2	4.02077	2.00747	0.00148734	0.227647	0	327.747	556.16	177.459	1475.14
AADAC	40.324	5.33357	0.00150844	0.227669	0	0	0.289406	0.155054	6.22253
LAMA3	3.91301	1.96828	0.0015422	0.229577	0	20.9641	59.6368	3.91511	37.6868
H3C2	0.161843	-2.62733	0.00169911	0.249516	0	13.4758	1.56279	6.97742	1.74292
CTSH	3.6169	1.85475	0.0018229	0.264126	0	21.4854	40.1116	4.36735	53.3578
PSG9	3.58739	1.84294	0.00188219	0.268112	0	5.008	14.779	2.5067	12.1699
SLC6A17	3.41082	1.77012	0.00189976	0.268112	0	5.51353	19.7568	3.63084	11.436
ASTN1	16.4035	4.03593	0.00201522	0.272016	0	1.13746	1.77502	0.245502	20.915
GNPTAB	2.79273	1.48168	0.00200288	0.272016	0	120.729	212.231	74.7747	333.739
PHGDH	0.361525	-1.46783	0.00202754	0.272016	0	162.357	81.8439	172.342	39.1698
TMPO	0.434481	-1.20264	0.00197378	0.272016	0	40.8697	20.953	54.2947	20.3952
COL11A1	0.158549	-2.657	0.00212795	0.272052	0	36.5726	7.56313	219.001	32.9473
COL16A1	0.356628	-1.48751	0.00212261	0.272052	0	713.331	358.901	1282.62	352.911
PLXDC1	5.45029	2.44633	0.00209921	0.272052	0	1.27965	6.30904	0.956165	5.88618
TIMP1	3.69275	1.8847	0.0020838	0.272052	0	397.18	727.411	253.164	1674.14
TMPRSS15	314.073	8.29496	0.00219716	0.277634	0	0	0	0.0129211	5.48867
PCDHB16	4.48484	2.16506	0.00225993	0.281061	0	2.08535	9.16451	2.9331	13.3624
VIPR2	46.4221	5.53674	0.00227601	0.281061	0	0.33176	16.7276	0.0387634	0.550396
FBXO32	2.99921	1.58458	0.00235377	0.281082	0	92.5768	152.208	62.3833	312.533
LTBP1	0.422468	-1.24308	0.00231354	0.281082	0	44.519	15.4543	36.4506	18.744
RRM2	0.154527	-2.69406	0.00234467	0.281082	0	9.39987	0.617399	5.73699	1.71234
FBXO41	5.55733	2.47439	0.00248187	0.292831	0	2.25913	7.17726	0.6719	9.09682
PCDHB2	3.28475	1.71578	0.00250605	0.292831	0	4.43926	15.0877	3.88927	12.2769
EIF4EBP1	0.402302	-1.31365	0.00255143	0.294961	0	35.7827	22.5929	59.2305	15.6404
RPL22L1	0.318131	-1.65231	0.00265589	0.303805	0	16.7302	5.53729	21.6429	6.66591
ANLN	0.285968	-1.80607	0.00273406	0.30949	0	25.4981	5.2093	11.8228	5.45809
CCDC30	5.67224	2.50392	0.00278715	0.312247	0	2.71727	6.25116	1.0983	15.3805
HRK	5.89285	2.55896	0.00284513	0.31549	0	2.4487	5.36365	3.43702	29.3392
PAMR1	2.53893	1.34422	0.00289565	0.315766	0	131.788	312.867	91.4688	253.962
XG	2.44716	1.29111	0.00290573	0.315766	0	33.8395	68.8013	44.4229	122.723
CBX7	2.42197	1.27618	0.00296918	0.319466	0	15.5927	29.2493	12.0425	37.6715
NR4A1	0.228808	-2.12779	0.00300679	0.320341	0	18.6418	7.13867	96.8569	19.2791
CTSF	2.51648	1.33141	0.00328014	0.344745	0	100.918	184.139	56.5171	212.025
FAM155A	2.96814	1.56956	0.0032993	0.344745	0	6.11386	18.8114	4.80667	13.607
COL8A2	0.419161	-1.25442	0.00337751	0.349557	0	54.456	20.432	75.6921	34.1093
SLC6A9	0.366058	-1.44986	0.00343432	0.352082	0	22.5123	10.3221	40.7791	12.8426
EDN1	2.70488	1.43556	0.00356042	0.358679	0	11.422	25.8343	6.17631	21.7559
LOC284344	5.83039	2.54359	0.00356468	0.358679	0	1.09007	3.3571	0.516846	6.00849
CCL28	2.90837	1.54021	0.00361255	0.359939	0	10.4583	23.0753	4.48364	20.3646
CHN2	2.50779	1.32642	0.00367131	0.359939	0	24.8662	47.4432	10.2594	40.6223
PSG5	2.53632	1.34274	0.00367656	0.359939	0	133.257	263.108	113.163	361.885
RARRES2	2.71193	1.43932	0.00389708	0.378121	0	161.014	274.877	82.0364	384.237
APLN	10.4652	3.38753	0.00401273	0.381338	0	13.4126	12.676	2.42918	153.102
CYFIP2	4.50537	2.17165	0.00401111	0.381338	0	2.4961	9.62756	1.18875	6.97168
CYLD	2.35424	1.23526	0.00416568	0.381338	0	64.2035	109.395	39.9134	135.703
DNAJC6	5.09743	2.34977	0.00407221	0.381338	0	0.979482	6.54057	1.1629	4.40317
GALNT15	4.75147	2.24837	0.00411296	0.381338	0	15.8771	69.631	3.19152	20.9609
NPTXR	3.9825	1.99367	0.00408844	0.381338	0	24.0921	43.4687	2.85557	63.8153
SOD2	4.28628	2.09972	0.00417588	0.381338	0	1254.18	1575.06	571.709	6251.18
ADM2	0.346304	-1.52989	0.00424079	0.384039	0	15.4347	8.41205	34.0214	8.7146
NXPH3	5.02711	2.32973	0.00433564	0.389384	0	1.6904	6.07752	0.775269	6.31426
GALNT5	2.66476	1.414	0.00450224	0.397771	0	102.846	172.447	88.1351	336.46
SCN5A	8.00882	3.00159	0.00446972	0.397771	0	1.59561	4.93919	0.142133	8.95922
ASPN	0.471709	-1.08403	0.00464126	0.40029	0	50.5381	20.9144	51.0902	27.0153
SYNGR1	2.82252	1.49698	0.00461128	0.40029	0	7.67787	16.2067	4.00556	16.7565
ZFAS1	0.439544	-1.18592	0.00460331	0.40029	0	85.8784	56.9936	158.594	50.4682
ANKRD30B	8.1111	3.0199	0.00475515	0.40248	0	3.99692	3.27993	1.0983	38.0385
KCNC4	2.73021	1.44901	0.00477776	0.40248	0	12.7649	26.4517	4.87127	21.6795
ZNF483	2.82226	1.49685	0.00471289	0.40248	0	6.01907	14.6439	4.4578	14.9218
LOC284454	0.44806	-1.15824	0.00486077	0.406323	0	46.399	27.3392	85.1504	31.6019
AMIGO1	2.80393	1.48745	0.00508288	0.412207	0	8.00963	14.8947	4.48364	20.12
CPED1	2.82592	1.49872	0.00499896	0.412207	0	57.2681	78.6797	27.044	159.554
EGFL7	3.65178	1.8686	0.00506712	0.412207	0	5.8295	9.04875	3.91511	26.526
PCDHA10	5.659	2.50055	0.00505779	0.412207	0	0.853097	5.90387	0.633136	2.52265
KREMEN1	2.44474	1.28968	0.00520088	0.417881	0	13.065	22.2071	9.23862	32.3052
RORA	2.20911	1.14347	0.00522976	0.417881	0	22.0067	34.8637	22.8187	64.1517
C1QTNF1	2.9106	1.54132	0.00542508	0.427708	0	99.8598	193.979	26.54	173.895
TMEM158	6.57513	2.71702	0.00543146	0.427708	0	2.98584	3.3764	1.36964	25.2571
GALNT16	2.7906	1.48058	0.00581358	0.447447	0	19.2895	32.0661	5.38812	36.7695
PPP4R4	7.81781	2.96677	0.00581061	0.447447	0	1.6746	3.85874	0.155054	10.4269
RND3	2.35773	1.2374	0.00584388	0.447447	0	247.461	593.725	267.907	621.382
SCG2	6.4836	2.69679	0.00584683	0.447447	0	33.4288	230.29	7.28753	33.6965
PRR15	0.31464	-1.66823	0.00597883	0.454349	0	25.7509	15.9173	40.7404	5.01472
FLNB	0.421786	-1.24542	0.00606473	0.457676	0	441.367	234.997	555.273	185.376
FAM162A	2.35093	1.23323	0.00611818	0.458526	0	20.7745	40.9991	9.67794	30.5775
PDK3	2.47817	1.30928	0.00619696	0.461249	0	20.1268	28.9406	8.41167	41.7536
LRRC2	2.45401	1.29514	0.00623964	0.461266	0	18.6891	25.5256	11.2285	47.8692
CENPF	0.325027	-1.62137	0.00634827	0.466126	0	22.8914	4.2832	15.4408	8.16421
ITGA2	3.10331	1.63381	0.00640239	0.466944	0	13.3494	18.1554	6.18923	42.4569
PRNP	2.70222	1.43415	0.00650919	0.471569	0	387.448	1026.46	217.385	607.928
SEMA3E	7.08537	2.82484	0.00701955	0.505175	0	0.616126	3.33781	2.24828	17.0011
B4GALNT1	5.02811	2.33001	0.00726478	0.512639	0	1.01108	3.51145	0.956165	6.39071
HIC1	0.476938	-1.06813	0.00724677	0.512639	0	39.8744	22.4	60.1479	25.3029
PCDHB5	4.46237	2.15781	0.0072149	0.512639	0	1.37443	4.36038	1.14998	6.91053
PARD6G	5.1987	2.37815	0.00733025	0.513921	0	2.30652	9.68544	0.516846	4.98414
MGAT5	2.18634	1.12852	0.00749197	0.521892	0	103.667	199.246	82.8504	208.539
FAM110B	2.15522	1.10784	0.00759604	0.52511	0	38.0576	55.1607	27.8451	86.8555
PKD1L2	6.50384	2.70129	0.00772765	0.52511	0	0.647722	1.38915	0.658978	7.12457
RAB6B	3.54727	1.82671	0.0076444	0.52511	0	4.09171	6.94573	2.49378	16.4049
SHISAL1	2.63566	1.39816	0.00775999	0.52511	0	13.7759	38.9926	8.08864	18.637
STON2	2.4766	1.30836	0.00777977	0.52511	0	49.7798	101.543	21.0873	73.9518
RPS15A	0.453304	-1.14145	0.00802649	0.538419	0	186.718	96.4492	275.776	113.198
TFPI	2.6896	1.42739	0.00811204	0.54082	0	69.6222	137.815	22.2631	109.299
FER1L6	4.44452	2.15203	0.00846582	0.552305	0	0.979482	4.99707	0.891559	3.33295
FOLR3	3.4559	1.78906	0.00843297	0.552305	0	4.06011	7.69819	4.12185	20.5787
JAM2	2.49844	1.32102	0.00837245	0.552305	0	23.7445	45.1473	8.11448	34.4303
SLC39A8	4.3133	2.10879	0.00848761	0.552305	0	104.394	98.1085	60.8457	614.609
SCPEP1	2.039	1.02787	0.00863756	0.558716	0	52.2917	86.8988	36.1017	93.3227
FAXDC2	2.42393	1.27735	0.00886332	0.562562	0	16.7302	25.6992	6.93866	31.6478
FOS	0.398612	-1.32694	0.00900762	0.562562	0	146.985	78.3517	333.223	113.06
PDK1	2.04329	1.03089	0.00880866	0.562562	0	36.6832	53.7137	19.8081	61.6902
SDC1	2.0545	1.03878	0.00875192	0.562562	0	30.4429	79.7409	34.086	52.8533
STC2	2.55581	1.35378	0.00898202	0.562562	0	777.377	1241.57	335.498	1602.71
TPD52L1	0.315573	-1.66396	0.00897404	0.562562	0	24.2817	12.6181	31.2304	4.9077
RPS3A	0.456677	-1.13076	0.0091238	0.563824	0	122.119	62.8782	199.709	84.0883
TAGLN	0.426325	-1.22998	0.00913159	0.563824	0	704.342	229.364	526.782	295.486
DNMT1	0.508645	-0.975269	0.00924048	0.564136	0	68.1214	30.0017	48.4026	29.2627
EPB41L1	2.00665	1.00479	0.00921807	0.564136	0	38.1524	58.1126	24.4856	67.5611
P4HA2	2.32176	1.21522	0.0095032	0.573729	0	145.706	267.854	130.232	372.801
PTCHD4	3.87239	1.95322	0.00947149	0.573729	0	9.66843	33.1852	2.19659	12.7508
ANKRD29	3.14475	1.65295	0.00959417	0.574146	0	4.42347	8.52782	2.58423	13.5
PCDHB9	4.02517	2.00905	0.00961576	0.574146	0	1.50082	4.55331	1.70559	8.36296
CCN5	2.5737	1.36384	0.00986122	0.583076	0	94.3146	186.686	124.508	376.501
PARM1	13.4104	3.74528	0.00987265	0.583076	0	4.1233	52.2666	0.103369	4.41846
CHAC1	0.368876	-1.43879	0.0101844	0.598237	0	17.1883	11.1132	31.2821	6.77293
CTSS	2.93344	1.5526	0.010263	0.598261	0	22.0225	41.7902	3.95387	34.3845
FNDC4	2.66503	1.41415	0.0102949	0.598261	0	9.47886	14.9526	5.51733	24.9971
RPS7	0.460926	-1.11739	0.010362	0.598955	0	113.004	64.3252	195.458	77.8504
RPS21	0.491081	-1.02597	0.0107755	0.618409	0	95.7838	55.0064	149.2	65.2984
SMOC2	2.11346	1.07961	0.0108123	0.618409	0	13.5074	28.2846	19.5626	41.616
DEPP1	2.55231	1.35181	0.0110262	0.627337	0	138.533	263.629	45.224	205.359
PCSK1	5.62877	2.49282	0.0110927	0.627837	0	0.505539	1.79431	1.03369	6.89524
ABI3BP	3.16483	1.66213	0.0113188	0.633573	0	321.697	523.708	58.6749	680.075
DPP4	3.3758	1.75523	0.0113398	0.633573	0	316.167	392.106	65.4198	896.029
LIPA	0.423624	-1.23914	0.0113958	0.633573	0	88.8643	58.4213	230.151	76.7191
SRPX2	2.41228	1.2704	0.0114874	0.633573	0	23.8551	45.5331	7.84314	30.9139
STEAP4	16.9517	4.08336	0.011472	0.633573	0	0.473943	0.289406	0.361792	13.9281
TES	0.384394	-1.37934	0.0115439	0.633573	0	50.1116	18.2326	22.289	9.60135
CXCL8	8.93057	3.15875	0.012133	0.653915	0	5.24497	2.66253	0.891559	52.1347
ERO1A	2.0947	1.06674	0.012009	0.653915	0	78.5165	125.409	70.3298	186.37
NHSL1	0.465506	-1.10313	0.0121552	0.653915	0	55.2775	31.8539	51.4908	17.8573
PKDCC	0.413318	-1.27468	0.0121477	0.653915	0	72.4659	47.2117	85.2279	17.9796
ANGPTL2	2.26478	1.17937	0.012383	0.656418	0	93.7775	149.353	80.3049	244.896
MARCHF9	4.52503	2.17793	0.0123556	0.656418	0	2.06955	4.93919	0.56853	6.98697
SLC16A2	2.23535	1.1605	0.0122892	0.656418	0	67.2209	96.7193	26.7468	113.305
LGR5	4.3334	2.1155	0.0125461	0.660209	0	3.01744	4.72696	1.27919	13.8822
MOXD1	2.06223	1.04421	0.012576	0.660209	0	89.2276	164.054	79.6976	184.306
BNIP3	2.32454	1.21695	0.0126374	0.660243	0	105.847	164.305	41.5673	178.344
LAYN	2.79223	1.48142	0.0127633	0.66363	0	52.1337	172.563	31.786	61.7666
RIMS1	2.72268	1.44503	0.012988	0.66957	0	10.016	25.1204	24.9507	70.099
RPSAP58	0.485816	-1.04152	0.0130624	0.66957	0	147.317	89.3684	215.731	87.0084
SUSD5	2.48293	1.31204	0.0130197	0.66957	0	13.2862	24.7924	5.11677	20.8845
AK4	2.15899	1.11036	0.0136207	0.675873	0	105.689	175.65	55.4834	172.304
ATP10A	0.36606	-1.44985	0.0135077	0.675873	0	35.0718	11.6341	80.8993	30.8069
CD68	2.05965	1.0424	0.0135421	0.675873	0	36.857	64.1516	17.0559	46.8754
COL1A1	0.395847	-1.33699	0.0133779	0.675873	0	1732.45	1339.81	4450.56	1107.72
PAM	2.27951	1.18872	0.0134781	0.675873	0	663.188	1077.73	346.997	1224.98
RPSA	0.480157	-1.05842	0.0135952	0.675873	0	217.935	131.139	302.742	118.87
SLC43A2	2.23884	1.16275	0.0135368	0.675873	0	20.2058	28.6512	16.4099	53.312
TNFRSF10C	4.52507	2.17794	0.0137421	0.678798	0	1.32704	7.23514	0.90448	2.87429
TNC	0.108207	-3.20813	0.0138087	0.679002	0	45.0562	7.60172	904.532	95.142
ARHGAP28	0.421055	-1.24792	0.0145838	0.693308	0	20.6955	14.3159	38.2724	10.5187
MOSPD1	1.85147	0.888674	0.0142326	0.693308	0	30.5535	43.2179	25.9844	61.4456
MUC19	6.1068	2.61042	0.014176	0.693308	0	1.26385	6.15469	0.167975	2.5838
PCDHB8	3.53943	1.82352	0.0143334	0.693308	0	2.35392	6.09681	2.09323	9.64722
PPM1H	2.84974	1.51083	0.0145988	0.693308	0	7.23553	12.8496	2.62299	15.2276
SLC2A1	2.22206	1.1519	0.0145259	0.693308	0	42.797	52.6525	30.2742	109.697
SLC7A1	0.504264	-0.987748	0.0145445	0.693308	0	88.5641	53.8101	144.458	63.693
TSPYL2	1.85431	0.890884	0.0146101	0.693308	0	26.762	46.7872	22.9996	45.4841
KIF26B	0.499459	-1.00156	0.0148052	0.699511	0	29.5582	16.6698	39.6033	17.8726
BCYRN1	1.87217	0.904712	0.0151277	0.711655	0	41.9913	66.4668	40.1202	87.253
APLP1	2.97008	1.5705	0.0152948	0.716418	0	6.49302	11.5376	1.91233	13.4083
KRTAP1-5	5.70102	2.51122	0.0158483	0.737945	0	1.56401	3.10629	3.38534	25.1347
ZNF365	3.03791	1.60308	0.0158902	0.737945	0	10.2688	26.3552	3.16568	14.4479
COL13A1	3.624	1.85758	0.0161598	0.747268	0	6.71419	13.9301	15.3503	66.0475
IL13RA2	2.3224	1.21562	0.0163	0.750561	0	9.66843	14.3738	10.0914	31.5102
TSPYL5	0.425344	-1.2333	0.0164001	0.751983	0	24.0131	15.3192	31.6439	8.36296
AOX1	2.11076	1.07776	0.0167501	0.759392	0	148.47	245.918	105.837	290.854
RPS18	0.467978	-1.09549	0.0167713	0.759392	0	441.936	253.442	634.338	250.231
SYT16	6.21675	2.63616	0.0167622	0.759392	0	1.31124	1.33127	0.697742	11.1608
CA12	3.55625	1.83036	0.0171543	0.77351	0	348.648	452.379	45.0044	947.522
SNHG14	2.1261	1.08821	0.0173203	0.777769	0	32.4493	79.027	25.0024	43.1296
NOD1	0.394913	-1.34039	0.0176803	0.78964	0	12.3383	6.48268	20.3379	6.42129
SEL1L3	0.311006	-1.68498	0.01773	0.78964	0	39.7164	11.1325	124.172	39.8273
ITGB3	1.97382	0.980989	0.0178542	0.791923	0	74.5986	127.628	53.1705	124.558
VEGFC	2.04225	1.03016	0.0180473	0.797238	0	33.9185	45.2437	26.4754	78.0798
PLEKHG2	0.448447	-1.15699	0.0182573	0.803249	0	20.3163	11.0939	24.7698	9.1274
TMEM47	2.19423	1.13371	0.0184183	0.807064	0	193.242	402.64	131.111	309.063
MKNK2	0.490555	-1.02751	0.0186399	0.813492	0	75.5939	63.3219	154.511	49.5662
SMIM3	2.23356	1.15935	0.018724	0.813893	0	25.2612	41.8866	8.21785	32.8709
CYP27A1	2.28276	1.19078	0.0191812	0.822666	0	9.03651	16.2453	9.97513	27.1529
EGR1	0.532977	-0.907855	0.019302	0.822666	0	51.644	41.1342	78.9224	28.4677
GDF6	0.26808	-1.89927	0.0195649	0.822666	0	5.33976	2.35383	10.6858	1.94167
GPRC5B	2.58623	1.37085	0.0196129	0.822666	0	120.555	141.635	50.4054	300.486
MYOZ2	2.82053	1.49597	0.0191388	0.822666	0	6.58781	11.692	2.17075	12.9955
PELI3	2.23908	1.16291	0.0193095	0.822666	0	8.75214	16.4768	9.00604	23.2848
PRC1	0.307111	-1.70317	0.0193004	0.822666	0	14.4553	2.79759	11.0088	5.01472
RGS16	5.02652	2.32956	0.0196828	0.822666	0	2.71727	6.52127	9.08357	52.8227
RPS8	0.484065	-1.04673	0.0196031	0.822666	0	567.989	316.803	715.25	304.369
SMG1P1	0.511172	-0.968119	0.0194022	0.822666	0	31.5172	17.3257	41.6836	20.0894
EPDR1	2.04024	1.02874	0.0201792	0.840183	0	192.073	362.374	162.225	360.479
PCDHB10	3.6682	1.87507	0.0202916	0.841637	0	1.04267	3.95521	1.61514	5.80973
DAAM2	0.565417	-0.822612	0.0203805	0.842108	0	66.0992	34.9795	53.3643	32.5651
RPS13	0.512545	-0.96425	0.0207201	0.852659	0	167.997	99.6134	227.671	103.184
SGPL1	0.556056	-0.846699	0.0207927	0.852659	0	59.1323	42.6005	73.7151	31.2808
MMP24	2.4875	1.31469	0.0212488	0.868084	0	5.52933	9.95555	4.89711	15.9768
PFKFB4	2.88617	1.52916	0.0213893	0.869962	0	6.84057	11.692	1.89941	13.5153
RPL39	0.519021	-0.946135	0.0214549	0.869962	0	63.8401	36.0985	106.289	52.1959
SPRY4	0.410577	-1.28427	0.0218611	0.883139	0	15.9561	7.48596	15.4537	5.41223
PCSK5	0.435195	-1.20027	0.0227085	0.913976	0	38.5474	35.211	146.771	45.4382
CXCL5	4.70839	2.23524	0.0228332	0.914015	0	1.73779	2.33454	0.658978	8.94393
ERG	0.29202	-1.77586	0.0230048	0.914015	0	7.10914	2.16089	7.26168	2.03341
LRPAP1	2.01587	1.0114	0.0232982	0.914015	0	101.282	167.296	95.3064	228.995
SLC7A8	2.20304	1.1395	0.0232015	0.914015	0	9.17869	17.8853	6.03418	15.6251
TCF7L2	0.4465	-1.16327	0.0229923	0.914015	0	18.3416	14.2773	37.1095	10.4881
TP53I3	0.529846	-0.916354	0.0232362	0.914015	0	33.9501	20.8758	50.3795	23.8046
UXS1	1.77028	0.823975	0.023219	0.914015	0	29.2581	46.247	30.5585	59.6415
HLA-H	1.93518	0.952467	0.0233896	0.914298	0	49.0373	68.7628	36.4893	96.7321
LHFPL2	1.99162	0.99394	0.0235512	0.917316	0	150.208	249.506	121.342	291.312
MGAM	6.95339	2.79772	0.023663	0.918378	0	6.25605	14.2966	0.0387634	29.4615
BARD1	0.289303	-1.78935	0.0242913	0.926332	0	7.78846	2.10301	5.72407	1.80408
ENTPD7	1.79814	0.846508	0.0240099	0.926332	0	40.6169	76.0365	47.188	81.8561
EPB41	2.05043	1.03593	0.0243794	0.926332	0	40.3483	74.7245	18.6323	46.2027
GPR155	2.17808	1.12305	0.0241753	0.926332	0	9.65264	14.7983	8.33414	24.3703
KLF4	0.555904	-0.847094	0.0243042	0.926332	0	74.409	47.231	102.633	51.1868
PPP1R14C	4.38867	2.13378	0.0241914	0.926332	0	0.631924	2.19948	1.64099	7.79727
CNN1	0.295583	-1.75836	0.0246051	0.93053	0	43.8555	12.3673	11.2156	3.91393
NRG1	0.319441	-1.64638	0.0248128	0.93053	0	9.32088	4.66908	42.4589	11.8641
PLA2G4C	2.43499	1.28392	0.0247981	0.93053	0	10.4583	13.5828	7.05495	29.0487
SRPX	1.84748	0.885562	0.0248324	0.93053	0	48.9267	86.8217	33.0911	64.7021
SERTAD4	0.235036	-2.08905	0.0249531	0.931839	0	11.7696	4.68837	11.3448	0.74915
ADRA2C	0.36797	-1.44234	0.0252603	0.936022	0	14.55	4.03238	18.9941	8.3018
GRIA3	2.13568	1.09469	0.0253036	0.936022	0	9.88961	20.4899	15.6863	34.1398
HSPA4L	2.01806	1.01297	0.0253564	0.936022	0	14.4869	23.6155	8.68301	23.1319
MAOB	22.278	4.47755	0.0254096	0.936022	0	0.189577	0	0.167975	8.0419
NMB	3.81427	1.93141	0.0255378	0.937565	0	3.01744	5.03566	0.775269	9.41789
CA11	3.76705	1.91343	0.0260527	0.953247	0	1.35864	2.68182	0.762348	5.3052
DNAJB9	1.70673	0.771233	0.0264489	0.961273	0	31.3276	48.1764	29.008	54.795
RPS16	0.506076	-0.982574	0.0263851	0.961273	0	236.877	148.639	365.914	156.419
CYB5R1	1.74893	0.806471	0.0268148	0.971322	0	37.4573	62.2029	28.672	53.4496
CYB561	1.85028	0.887742	0.0272409	0.9806	0	34.5662	46.1891	27.4316	68.509
SLC6A8	1.75947	0.815139	0.0272514	0.9806	0	32.2597	46.8837	32.2512	66.6132
CPNE8	0.465901	-1.1019	0.027587	0.988504	0	16.8724	8.97157	24.408	10.2588
KCTD15	0.412738	-1.2767	0.0280169	0.988504	0	21.7066	19.1586	44.2808	8.08776
PCDHB13	2.60897	1.38348	0.0276884	0.988504	0	3.64936	7.29302	4.35443	13.5917
PRKAA2	3.72642	1.89779	0.0278199	0.988504	0	4.24969	11.0553	0.775269	7.65968
PTMS	0.531181	-0.912724	0.0278794	0.988504	0	42.3389	20.7407	50.0565	28.3301
TINAGL1	0.44312	-1.17423	0.0280161	0.988504	0	31.7068	8.8751	14.8076	11.7265
BAALC	6.98161	2.80356	0.0281331	0.989394	0	0.110587	0.88751	0.801111	5.51925
CHL1	11.1498	3.47895	0.0282585	0.990596	0	2.10115	23.4226	0.090448	1.02435
PANX2	4.81043	2.26616	0.028452	0.994172	0	0.631924	1.77502	1.55054	8.74518
C11orf96	4.12038	2.04278	0.0293393	0.994284	0	3.39659	3.85874	5.65946	33.4671
CCNB1IP1	0.516761	-0.952431	0.0294187	0.994284	0	25.04	15.6472	32.1866	13.9281
CD82	3.19669	1.67658	0.0294856	0.994284	0	9.74742	15.1649	1.07246	19.4015
CGNL1	3.95076	1.98213	0.029188	0.994284	0	3.45978	4.86201	1.61514	15.1818
CSF1	2.03477	1.02487	0.0288247	0.994284	0	127.175	174.704	100.01	287.551
INSIG2	1.85298	0.889844	0.0286227	0.994284	0	17.3147	26.1816	20.2991	43.5119
MPC2	1.87272	0.905136	0.029436	0.994284	0	45.0246	70.0747	55.0699	117.372
PAPPA2	0.46919	-1.09176	0.0293517	0.994284	0	48.4528	36.5616	62.6159	15.564
PEG10	0.324217	-1.62497	0.0296446	0.994284	0	9.35247	2.99052	7.32629	2.41563
PRSS23	2.66799	1.41575	0.0296195	0.994284	0	454.495	1882.12	455.147	544.815
RPS2	0.501649	-0.995249	0.029495	0.994284	0	506.913	313.696	621.249	252.249
SERAC1	0.53694	-0.897168	0.029488	0.994284	0	40.8855	28.3039	80.9381	37.1059
SHROOM3	0.381638	-1.38972	0.0288185	0.994284	0	19.9688	6.88785	44.2549	17.6127
A2M	2.69067	1.42797	0.522482	1	0	555.682	1513.94	7.17124	0.519818
A4GALT	1.66456	0.735145	0.055037	1	0	34.0133	42.5426	26.9794	58.9688
AAAS	0.828416	-0.271573	0.547075	1	0	18.5628	15.9173	20.4542	16.4049
AACS	0.925181	-0.112193	0.788	1	0	23.9341	19.5831	27.0181	27.5504
AAGAB	0.938315	-0.0918553	0.788811	1	0	45.2141	41.2114	45.5212	43.9246
AAK1	1.01215	0.0174182	0.965387	1	0	100.523	105.286	103.343	101.059
AAMDC	1.17409	0.231546	0.674824	1	0	10.5847	9.66615	7.05495	11.0385
AAMP	0.993079	-0.0100196	0.978432	1	0	57.4419	56.3955	53.6615	53.9388
AAR2	0.968714	-0.0458568	0.903507	1	0	28.7367	29.3843	33.0652	30.4858
AARS1	0.859285	-0.218791	0.620923	1	0	252.343	266.639	279.342	190.238
AARS2	0.838674	-0.253819	0.62109	1	0	14.2815	13.3319	12.6756	9.28029
AASDH	1.02311	0.0329672	0.948365	1	0	14.55	14.8947	12.3655	12.6438
AASDHPPT	0.825999	-0.275788	0.505163	1	0	24.4712	24.4837	28.1681	19.0039
AASS	0.611391	-0.709832	0.0747169	1	0	38.105	22.3807	34.9646	22.291
AATF	1.00248	0.00357258	0.993213	1	0	29.7004	29.4422	33.2073	33.62
ABAT	1.45657	0.54257	0.260386	1	0	18.626	17.8853	9.63918	23.2695
ABCA1	1.92082	0.941725	0.0622459	1	0	201.015	353.654	95.539	215.969
ABCA10	1.25487	0.327539	0.807493	1	0	11.1851	13.9301	0.852796	1.17724
ABCA2	1.27083	0.345771	0.362449	1	0	66.4626	72.6987	54.4626	80.9693
ABCA5	0.981052	-0.027599	0.958033	1	0	12.4331	9.97484	12.2492	14.2338
ABCA6	0.967048	-0.0483406	0.930454	1	0	112.498	101.755	44.9268	50.4835
ABCA8	0.945037	-0.0815569	0.892687	1	0	210.636	245.435	141.344	87.2072
ABCA9	1.2669	0.3413	0.50369	1	0	173.542	215.549	92.2828	121.225
ABCB10	0.640092	-0.643648	0.178318	1	0	17.5359	12.2322	19.5109	11.4819
ABCB5	5.1698	2.37011	0.0989808	1	0	3.23861	15.7822	0.103369	1.4983
ABCB6	0.926385	-0.110317	0.79825	1	0	22.8914	18.5605	17.9604	19.2791
ABCB7	0.767388	-0.381972	0.456368	1	0	13.6654	10.6501	13.9807	10.5645
ABCB8	0.935477	-0.0962255	0.813369	1	0	25.4507	25.159	23.2581	20.4105
ABCC1	0.919458	-0.121144	0.763627	1	0	130.303	116.669	116.342	110.11
ABCC10	0.929552	-0.105392	0.830587	1	0	13.302	12.0972	14.5492	13.7905
ABCC2	2.83119	1.50141	0.183626	1	0	6.38243	20.6057	1.43425	1.52888
ABCC3	0.902927	-0.147318	0.802593	1	0	15.9877	9.89767	26.3591	28.3301
ABCC4	0.627305	-0.672762	0.0905186	1	0	54.3928	48.9674	94.0659	44.1693
ABCC5	1.10061	0.138303	0.718804	1	0	29.6688	36.195	29.2018	28.6053
ABCC9	1.42673	0.512712	0.553841	1	0	26.1458	34.5936	132.842	192.241
ABCD1	1.03464	0.0491337	0.91794	1	0	14.55	14.6825	14.1228	14.983
ABCD3	1.03345	0.0474703	0.904249	1	0	33.6341	37.2176	33.3236	31.9841
ABCD4	0.950678	-0.0729713	0.918336	1	0	5.52933	5.84599	7.06787	6.1308
ABCE1	0.624107	-0.680134	0.0663438	1	0	57.4103	40.266	74.8651	42.2887
ABCF1	0.969531	-0.044641	0.907259	1	0	74.7092	69.9011	69.645	70.0532
ABCF2	0.762253	-0.391658	0.397275	1	0	18.7523	14.6439	20.5575	15.3194
ABCF3	1.10588	0.145197	0.67725	1	0	39.432	49.4498	41.5932	40.1636
ABHD10	1.11702	0.159659	0.737987	1	0	14.6606	16.4575	13.3346	14.8148
ABHD12	1.69359	0.760082	0.0915581	1	0	18.3732	23.847	24.0204	47.9456
ABHD13	0.903482	-0.146432	0.769332	1	0	15.5769	13.6792	14.3037	13.3165
ABHD14A	2.02423	1.01737	0.157822	1	0	3.74415	7.0615	3.03647	6.66591
ABHD14B	0.908214	-0.138896	0.708043	1	0	36.0513	36.8317	51.7363	42.9003
ABHD15	1.3703	0.454494	0.315027	1	0	16.904	18.8114	12.3268	21.2361
ABHD16A	1.10728	0.147025	0.709444	1	0	24.803	27.4742	23.426	25.9298
ABHD17A	1.05626	0.0789629	0.858811	1	0	18.1994	17.5573	19.4722	22.2299
ABHD17B	1.1402	0.189292	0.714122	1	0	10.3162	10.9588	10.4661	12.7355
ABHD17C	1.41083	0.496543	0.214933	1	0	21.8172	26.9147	16.9655	27.795
ABHD18	0.883848	-0.17813	0.798566	1	0	5.89269	6.09681	9.23862	7.27746
ABHD2	1.24274	0.313522	0.482014	1	0	162.957	141.558	97.8906	182.594
ABHD4	0.939627	-0.0898396	0.833346	1	0	206.007	224.54	229.932	185.086
ABHD5	1.52717	0.610857	0.114411	1	0	43.9661	51.9772	42.8853	80.6483
ABHD6	1.23786	0.307849	0.66813	1	0	5.87689	5.63376	7.79145	11.2831
ABHD8	1.27919	0.355234	0.595263	1	0	6.31924	8.14194	5.85328	7.43034
ABI1	0.923492	-0.114828	0.743003	1	0	50.6013	39.6871	47.3818	50.7893
ABI2	0.951195	-0.0721872	0.860256	1	0	32.5125	31.8732	27.1602	24.8901
ABITRAM	0.965595	-0.0505097	0.923026	1	0	10.6953	10.8045	13.6835	12.7355
ABL1	1.13128	0.177957	0.683716	1	0	246.75	245.763	191	249.452
ABL2	1.08768	0.121249	0.792389	1	0	139.639	126.451	167.988	208.141
ABLIM1	1.15412	0.206787	0.729216	1	0	167.27	169.167	49.32	80.8012
ABLIM3	1.20425	0.26813	0.740947	1	0	93.2088	105.672	14.4975	24.034
ABR	1.10114	0.138998	0.734289	1	0	111.661	102.334	78.819	107.404
ABRACL	0.840413	-0.250829	0.735405	1	0	6.57201	4.36038	10.2465	9.76953
ABRAXAS1	0.698704	-0.517248	0.360383	1	0	10.2372	7.31231	11.7841	8.07247
ABRAXAS2	0.915186	-0.127863	0.773869	1	0	20.4585	19.8918	19.5497	16.7259
ABT1	1.03116	0.0442694	0.925126	1	0	14.1709	16.8627	18.6065	16.94
ABTB1	1.17006	0.226587	0.618038	1	0	17.6781	17.6537	16.1127	21.8782
ABTB2	1.13723	0.185519	0.779481	1	0	9.1155	5.92317	13.0116	19.2333
ACAA1	1.07401	0.103006	0.78253	1	0	32.5915	35.0374	30.3518	32.5651
ACAA2	1.15258	0.204863	0.592689	1	0	48.7213	51.5335	54.8503	67.8363
ACACA	0.728869	-0.456269	0.25929	1	0	112.214	90.1981	140.182	93.7661
ACACB	1.27688	0.352625	0.581727	1	0	9.27348	11.364	4.85835	6.68119
ACAD10	1.14741	0.198384	0.699453	1	0	12.4331	11.2289	10.7633	15.3805
ACAD8	1.07696	0.106969	0.840766	1	0	9.57365	12.02	11.8616	11.0691
ACAD9	0.990729	-0.0134371	0.972038	1	0	30.1744	30.4455	30.8169	29.9813
ACADM	0.815709	-0.293873	0.485751	1	0	21.3274	19.1779	25.0283	18.637
ACADS	1.53719	0.620299	0.39837	1	0	4.01272	5.11283	4.79375	8.42411
ACADSB	1.3197	0.400205	0.334174	1	0	20.4743	23.7313	17.0559	25.7922
ACADVL	1.59648	0.674899	0.118736	1	0	122.214	174.512	126.627	222.757
ACAN	1.74513	0.803334	0.578933	1	0	249.01	462.817	21.1002	8.56171
ACAP2	0.947342	-0.0780431	0.845761	1	0	86.068	94.6935	101.741	83.2321
ACAP3	1.16835	0.224467	0.640724	1	0	13.7285	15.1263	11.9779	14.9066
ACAT1	0.948745	-0.075907	0.840029	1	0	40.9645	34.1499	38.7893	41.509
ACAT2	0.650434	-0.620525	0.281515	1	0	18.9577	11.4798	10.3498	7.58323
ACBD3	1.07743	0.107594	0.772758	1	0	83.8879	91.5293	82.6695	87.9257
ACBD4	1.14499	0.195336	0.809306	1	0	3.286	2.99052	4.13477	5.50396
ACBD5	1.19227	0.253716	0.494924	1	0	29.6214	33.4167	26.8372	33.8952
ACBD6	0.889237	-0.169361	0.685619	1	0	22.8598	22.3228	22.8704	18.3465
ACCS	0.825595	-0.276494	0.691408	1	0	7.4251	5.05495	5.77575	5.84031
ACD	0.967438	-0.0477588	0.94734	1	0	6.6352	5.8074	6.08586	6.49773
ACE	0.625178	-0.677661	0.369133	1	0	11.4378	5.32506	4.47072	4.61721
ACER3	0.66379	-0.591201	0.206826	1	0	20.9483	12.0972	18.9812	14.402
ACIN1	0.900307	-0.151511	0.685167	1	0	93.9355	88.7317	89.8666	76.7496
ACKR3	0.730502	-0.453041	0.461672	1	0	68.1846	51.302	183.842	132.798
ACKR4	2.06533	1.04637	0.154974	1	0	21.4222	13.3705	24.2659	80.9846
ACLY	0.931213	-0.102816	0.816341	1	0	191.678	206.539	264.302	218.079
ACO1	1.27048	0.345368	0.442857	1	0	178.913	160.62	119.198	218.11
ACO2	1.18721	0.247577	0.550086	1	0	23.0336	22.4579	22.4053	31.4796
ACOT1	0.886068	-0.174511	0.751608	1	0	12.1645	8.5857	14.1487	14.7231
ACOT13	1.27449	0.349918	0.476936	1	0	14.4237	19.5831	11.6032	13.5917
ACOT2	0.948207	-0.076726	0.877011	1	0	16.3668	14.0844	21.2424	21.5725
ACOT7	1.29546	0.373465	0.505098	1	0	14.0603	11.7113	13.5155	24.0034
ACOT8	1.09358	0.129054	0.817187	1	0	8.76794	9.64685	8.90267	9.67779
ACOT9	0.943699	-0.0836012	0.821889	1	0	40.1904	34.3042	38.2078	39.6744
ACOX1	0.954115	-0.0677656	0.866527	1	0	95.3573	100.347	119.353	104.514
ACOX2	1.04021	0.0568759	0.913681	1	0	14.4711	14.9912	10.5953	11.0844
ACOX3	0.819327	-0.287489	0.542544	1	0	16.2404	13.1004	16.8621	14.0198
ACP1	1.07228	0.100683	0.80518	1	0	19.3685	22.4579	25.8552	26.0368
ACP2	1.24615	0.317479	0.393827	1	0	35.2298	41.2306	34.1377	45.2089
ACSF2	1.27618	0.351831	0.544089	1	0	13.0808	16.9978	7.19708	8.88278
ACSF3	0.804797	-0.313304	0.552054	1	0	11.8328	10.3414	14.2003	10.6104
ACSL1	1.39427	0.479513	0.190885	1	0	47.0941	62.7045	47.1363	68.6772
ACSL3	0.969665	-0.0444411	0.909271	1	0	84.3934	83.2716	100.785	96.2887
ACSL4	1.049	0.0690213	0.867754	1	0	106.542	104.784	124.521	137.599
ACSL5	0.82701	-0.274024	0.72436	1	0	15.2768	15.2613	7.40382	3.50113
ACSS1	0.870766	-0.199643	0.720667	1	0	8.95752	8.5857	11.8228	9.50962
ACSS2	1.04676	0.0659323	0.863044	1	0	32.0385	31.0629	26.2816	29.9813
ACSS3	1.11924	0.162518	0.79282	1	0	30.8221	41.3657	17.4952	12.7203
ACTA2	0.474851	-1.07445	0.133831	1	0	243.528	100.096	43.3763	36.1427
ACTB	0.810812	-0.302561	0.496902	1	0	3609.06	2810.4	3874.79	3257.59
ACTC1	0.933129	-0.099852	0.858809	1	0	19.6528	31.4102	27.0181	12.1546
ACTG1	0.912421	-0.132228	0.772516	1	0	2095.82	1690.46	2262.76	2286.41
ACTL6A	0.799279	-0.323229	0.47008	1	0	18.4048	17.1521	23.1159	16.0379
ACTN1	0.758557	-0.39867	0.405983	1	0	329.074	238.007	463.882	363.491
ACTN4	0.820669	-0.285128	0.513281	1	0	334.935	292.068	335.924	258.487
ACTR10	0.959856	-0.0591097	0.870854	1	0	59.9854	61.2189	60.7811	54.7032
ACTR1A	0.993146	-0.00992195	0.980627	1	0	126.732	129.249	133.566	129.267
ACTR1B	1.07074	0.0986035	0.811386	1	0	30.8379	28.8055	34.1377	40.7599
ACTR2	0.904324	-0.145088	0.731969	1	0	208.156	202.102	236.173	199.717
ACTR3	0.834271	-0.261412	0.533247	1	0	200.699	170.151	219.866	180.713
ACTR6	0.965768	-0.050252	0.930325	1	0	9.16289	8.8751	10.1431	9.76953
ACTR8	0.944257	-0.0827492	0.83444	1	0	43.8555	43.1021	33.3107	29.7672
ACVR1	0.934111	-0.0983338	0.802483	1	0	37.6469	38.5102	34.1635	28.5747
ACVR1B	0.939033	-0.0907516	0.808576	1	0	34.3609	31.6224	35.1843	33.6812
ACVR2A	0.559484	-0.837831	0.0391648	1	0	37.3309	28.4582	56.698	24.1563
ACVRL1	0.712263	-0.489517	0.190753	1	0	44.9614	30.0982	42.6785	32.3205
ADA	0.980832	-0.0279227	0.9669	1	0	7.80426	6.96503	14.42	14.8301
ADA2	0.663586	-0.591645	0.473938	1	0	10.4425	6.7335	4.38027	3.10362
ADAL	0.869975	-0.200955	0.723071	1	0	11.5958	9.76261	8.35998	7.59852
ADAM10	1.00089	0.00129021	0.997829	1	0	345.046	297.972	376.122	423.835
ADAM12	0.732822	-0.448466	0.370079	1	0	359.58	331.427	738.431	473.218
ADAM15	1.16453	0.219746	0.57526	1	0	69.0219	66.5054	41.5027	62.1947
ADAM17	0.946769	-0.0789156	0.83053	1	0	65.5305	62.8589	68.3787	63.9224
ADAM19	0.460692	-1.11813	0.0451385	1	0	22.9862	13.8915	67.9135	27.9785
ADAM23	2.22182	1.15174	0.0576242	1	0	5.71891	13.5442	4.17353	8.4394
ADAM33	0.74107	-0.432318	0.273762	1	0	63.3346	41.2499	72.4489	59.3663
ADAM9	1.17408	0.231536	0.615189	1	0	360.702	356.914	219.647	324.458
ADAMTS1	1.50228	0.587151	0.23915	1	0	565.493	716.433	278.425	551.359
ADAMTS10	0.61723	-0.69612	0.145845	1	0	18.6102	14.8754	26.1912	12.7814
ADAMTS12	0.670438	-0.576823	0.12735	1	0	79.8752	47.4625	51.1936	40.4082
ADAMTS14	1.02371	0.0338123	0.966318	1	0	7.29872	6.00034	3.07523	4.61721
ADAMTS15	0.952183	-0.0706899	0.923435	1	0	18.2784	6.1354	4.97464	15.9921
ADAMTS2	0.610343	-0.712307	0.139665	1	0	213.938	152.015	385.8	214.028
ADAMTS4	0.564701	-0.82444	0.195398	1	0	6.91957	6.38622	17.2756	7.27746
ADAMTS5	0.943928	-0.0832506	0.868996	1	0	358.08	381.533	279.833	220.617
ADAMTS6	1.11391	0.155635	0.77882	1	0	27.5361	17.017	36.05	53.8012
ADAMTS7	0.923974	-0.114075	0.749189	1	0	46.8256	35.4618	41.5544	46.1874
ADAMTSL1	0.657507	-0.604923	0.107583	1	0	105.057	66.2546	94.2339	64.7785
ADAMTSL3	1.01171	0.01679	0.991523	1	0	10.095	11.2096	1.33088	0.351642
ADAMTSL4	1.03268	0.0463915	0.931222	1	0	27.4413	14.3545	21.4879	36.158
ADAMTSL5	1.00832	0.0119487	0.988114	1	0	7.40931	7.02291	5.87912	6.37542
ADAP1	1.73023	0.790961	0.197305	1	0	10.332	10.1871	8.17909	21.8324
ADAR	0.898711	-0.154071	0.724074	1	0	328.711	305.709	313.157	271.146
ADARB1	0.824835	-0.277823	0.486224	1	0	33.9343	22.0334	30.1967	30.8527
ADAT1	0.843338	-0.245817	0.543682	1	0	23.7445	24.3101	30.8169	21.7101
ADCK2	1.33646	0.418417	0.444209	1	0	9.82641	10.8431	8.63133	13.8211
ADCY1	2.32765	1.21887	0.178501	1	0	4.9764	11.9042	1.62806	3.47055
ADCY3	0.81048	-0.303151	0.628728	1	0	151.377	156.549	94.4923	42.7321
ADCY4	0.30922	-1.6933	0.148654	1	0	11.2166	6.15469	10.5566	0.580973
ADCY6	0.926556	-0.110051	0.785779	1	0	78.4375	62.3765	43.8027	50.881
ADCY7	0.559767	-0.837103	0.291726	1	0	23.4128	9.83979	93.1615	55.4065
ADCY9	1.06766	0.0944498	0.817896	1	0	90.6021	90.1402	96.1592	109.254
ADD1	1.0979	0.134746	0.76311	1	0	271.174	274.279	186.181	227.849
ADD3	1.07329	0.102034	0.838352	1	0	509.757	531.291	294.382	331.782
ADGRA2	0.732067	-0.449952	0.345491	1	0	174.458	134.111	283.141	200.879
ADGRA3	0.934751	-0.0973453	0.832083	1	0	26.1774	19.5638	36.5022	39.017
ADGRB2	1.80122	0.848977	0.309521	1	0	8.21501	8.35417	1.26627	8.7146
ADGRD1	1.35051	0.433507	0.3431	1	0	232.69	229.827	168.789	312.365
ADGRE5	0.747037	-0.420749	0.340912	1	0	24.4081	15.435	22.1727	19.3556
ADGRF5	0.704442	-0.505447	0.719776	1	0	14.9292	0.482343	0.633136	10.4728
ADGRL1	1.44196	0.528027	0.252167	1	0	13.144	19.0429	12.5723	18.0408
ADGRL2	1.47979	0.565393	0.248773	1	0	136.685	187.168	70.5624	119.512
ADGRL4	1.35504	0.438333	0.623783	1	0	8.07283	6.46339	33.2203	49.4898
ADH1A	0.529903	-0.916201	0.708923	1	0	16.6512	8.83652	0.0258423	0
ADH1B	0.462208	-1.11339	0.629261	1	0	260.811	120.624	0.297186	0.0611551
ADH1C	0.693504	-0.528023	0.77948	1	0	14.5027	10.052	0.167975	0.12231
ADH5	0.738123	-0.438067	0.30439	1	0	243.338	194.268	260.206	177.411
ADI1	1.16956	0.225971	0.569892	1	0	69.4642	65.4057	60.6389	86.7485
ADIPOR1	1.36232	0.446067	0.237535	1	0	64.393	94.6356	75.6145	96.1052
ADIPOR2	1.01387	0.0198758	0.958316	1	0	52.2127	52.7683	58.1322	59.1064
ADK	1.04932	0.0694505	0.876395	1	0	23.6024	23.2682	16.2031	18.4994
ADM	1.60114	0.679096	0.144381	1	0	471.384	583.866	363.123	752.284
ADNP	0.870946	-0.199344	0.583371	1	0	52.6708	50.2022	53.7649	42.5028
ADNP2	0.941229	-0.0873829	0.82545	1	0	27.2201	26.5867	28.7366	26.0826
ADO	0.868208	-0.203888	0.593357	1	0	29.7794	25.8343	34.9517	30.3635
ADORA1	0.695668	-0.523529	0.699629	1	0	37.1413	25.6992	1.44717	1.14666
ADORA2B	2.29738	1.19999	0.122433	1	0	4.04431	6.94573	1.57638	5.96262
ADPGK	1.29574	0.373774	0.292738	1	0	40.9487	54.3118	43.8673	55.59
ADPRH	1.05988	0.0838998	0.910842	1	0	4.1549	4.72696	7.17124	7.27746
ADPRM	0.842431	-0.24737	0.709493	1	0	8.81534	7.87183	8.29538	6.5436
ADPRS	1.16564	0.221118	0.619316	1	0	17.8518	20.5092	15.3116	18.1478
ADRA2A	2.35358	1.23486	0.0343541	1	0	19.5896	33.8412	4.91004	23.8046
ADRA2B	2.75534	1.46223	0.351603	1	0	10.2372	27.1848	0.0775269	1.23839
ADRM1	1.12907	0.175135	0.629019	1	0	59.1797	64.4024	55.8581	65.4818
ADSL	0.744905	-0.424871	0.26099	1	0	38.1998	30.7928	50.961	35.6228
ADSS2	0.95769	-0.0623692	0.868371	1	0	31.612	30.6577	33.4141	31.6172
AEBP1	0.476636	-1.06904	0.038158	1	0	346.184	241.827	464.476	144.571
AEBP2	0.902288	-0.14834	0.763834	1	0	17.9782	17.8274	16.5003	13.2859
AEN	1.18643	0.246625	0.481829	1	0	34.6768	45.2823	40.3398	43.7259
AFAP1	0.983886	-0.0234371	0.961537	1	0	89.4172	52.6332	87.334	121.255
AFAP1L1	0.568441	-0.814917	0.325862	1	0	18.7207	9.08733	4.07016	3.86806
AFDN	0.878873	-0.186273	0.647402	1	0	34.7084	27.3971	41.1797	39.2922
AFF1	1.05926	0.0830556	0.834781	1	0	94.283	101.601	102.09	106.41
AFF2	0.635369	-0.654334	0.476604	1	0	30.0322	21.0494	7.85606	3.02718
AFF4	0.923375	-0.115011	0.791088	1	0	261.095	243.429	245.515	224.363
AFG1L	0.996245	-0.00542679	0.995204	1	0	5.13438	5.19001	5.32351	5.22876
AFG3L2	0.938792	-0.0911229	0.795124	1	0	52.734	49.2761	49.9144	47.0894
AFMID	0.922842	-0.115845	0.859769	1	0	8.68895	7.81395	8.70885	8.24065
AFTPH	1.0443	0.0625365	0.876823	1	0	24.8504	24.503	28.1164	30.8069
AGA	1.26731	0.341772	0.466038	1	0	12.7491	15.9945	13.3346	17.0623
AGAP1	1.41252	0.498272	0.201928	1	0	43.113	54.8134	47.6273	73.3555
AGAP2-AS1	1.36109	0.444764	0.609815	1	0	4.66044	3.26064	7.18416	12.8579
AGAP3	1.09179	0.126691	0.722495	1	0	44.4874	51.1862	52.3436	54.5351
AGBL5	0.998843	-0.00167042	0.99829	1	0	18.3574	18.3869	16.229	16.1602
AGFG1	1.11018	0.150793	0.687715	1	0	64.7248	68.6084	67.022	77.6517
AGFG2	0.915769	-0.126945	0.868459	1	0	7.88325	5.61447	3.3595	4.67836
AGGF1	1.08754	0.121074	0.744753	1	0	41.1382	43.0443	34.1635	38.8488
AGK	0.808081	-0.307429	0.51858	1	0	18.5944	16.554	16.9655	12.1852
AGL	0.94027	-0.0888525	0.801059	1	0	41.7702	44.7807	54.7598	45.9886
AGO1	1.02031	0.0290107	0.937966	1	0	79.654	78.6026	82.1526	86.4886
AGO2	0.878186	-0.187402	0.640679	1	0	93.4931	90.3524	118.913	96.1817
AGO3	0.835381	-0.259494	0.506469	1	0	34.8664	36.1371	44.2162	29.9354
AGO4	0.890497	-0.167317	0.724394	1	0	15.0398	13.7564	17.7666	15.457
AGPAT1	1.18685	0.247138	0.507673	1	0	76.2258	94.7321	70.2135	79.0735
AGPAT2	1.31236	0.392167	0.367375	1	0	19.1473	20.625	15.6217	24.9971
AGPAT3	0.96468	-0.0518779	0.892982	1	0	71.3916	66.8334	78.5606	77.8199
AGPAT4	0.813379	-0.298001	0.587313	1	0	10.3951	8.5857	13.6964	11.0079
AGPAT5	0.817835	-0.290119	0.563421	1	0	14.3289	12.4059	13.438	10.3046
AGPS	0.876974	-0.189393	0.598813	1	0	48.9741	48.678	61.1816	47.9303
AGRN	1.2855	0.362331	0.42899	1	0	33.413	38.0472	52.6795	72.6217
AGTPBP1	0.687604	-0.540351	0.325098	1	0	14.9134	7.92971	10.1689	9.31086
AGTRAP	1.23421	0.303582	0.528903	1	0	14.8976	15.1649	16.384	23.4377
AHCTF1	0.948089	-0.0769055	0.833596	1	0	50.7435	53.5979	50.2245	42.1359
AHCTF1P1	0.900534	-0.151147	0.722665	1	0	23.7761	23.9628	23.9816	19.0498
AHCY	0.951867	-0.0711683	0.856196	1	0	78.2796	78.6604	102.4	93.3227
AHCYL1	1.05836	0.081826	0.840362	1	0	126.559	132.374	113.577	121.775
AHCYL2	1.24925	0.321064	0.476438	1	0	15.9087	17.345	14.5621	20.7163
AHDC1	1.2818	0.358171	0.504792	1	0	10.0318	12.6567	8.17909	10.6869
AHI1	1.14295	0.19276	0.634083	1	0	21.8646	25.2362	26.1524	29.6449
AHNAK	0.734623	-0.444924	0.325164	1	0	5759.91	4025.01	6347.97	4869.7
AHNAK2	1.52007	0.604133	0.316585	1	0	442.015	423.786	596.311	1154.53
AHR	0.938153	-0.0921045	0.887093	1	0	174.601	151.185	50.1728	59.6874
AHRR	0.907563	-0.13993	0.714092	1	0	37.1729	35.0567	47.1751	41.4937
AHSA1	0.975013	-0.0365072	0.9227	1	0	59.0217	62.666	70.1489	63.2802
AHSA2P	0.892568	-0.163966	0.737212	1	0	18.7997	17.4994	15.2599	12.9037
AIDA	0.980889	-0.0278385	0.939868	1	0	58.7847	57.8811	56.9435	55.6358
AIFM1	0.934827	-0.097229	0.812499	1	0	28.1364	24.8117	27.7159	27.3975
AIFM2	0.76045	-0.395075	0.38557	1	0	21.0431	15.3385	23.8008	18.7593
AIG1	1.24512	0.316282	0.495668	1	0	17.0145	17.9046	19.7047	27.8103
AIMP1	1.07567	0.105236	0.760267	1	0	42.1809	42.6198	40.482	46.2944
AIMP2	0.5666	-0.819597	0.0722962	1	0	21.2484	15.7244	29.5119	13.0413
AIP	1.06377	0.0891871	0.81591	1	0	26.6672	29.0563	29.6928	30.8986
AJUBA	0.907904	-0.139389	0.704113	1	0	57.2839	53.1542	68.5208	61.0634
AK1	1.2604	0.333887	0.374439	1	0	50.3327	59.7526	34.6674	47.3799
AK2	1.10788	0.147804	0.688349	1	0	63.7927	64.113	57.7963	70.5883
AK3	1.45577	0.541781	0.155791	1	0	75.2463	99.1503	59.3339	96.7627
AK5	1.19511	0.257139	0.678072	1	0	11.7064	9.62756	16.7458	24.3703
AK6	0.843286	-0.245906	0.703279	1	0	8.46778	7.69819	10.2335	8.07247
AKAP1	0.750689	-0.413713	0.390282	1	0	16.1457	12.1357	16.5391	12.3992
AKAP10	0.984045	-0.0232035	0.951466	1	0	37.1255	38.4524	36.1275	33.6353
AKAP11	0.989318	-0.0154944	0.9698	1	0	134.521	131.525	134.574	134.694
AKAP12	0.608083	-0.71766	0.477682	1	0	1736.98	1079.25	247.996	127.784
AKAP13	1.13333	0.180567	0.681087	1	0	114.536	128.959	159.421	181.524
AKAP17A	0.972158	-0.0407372	0.933396	1	0	13.5074	12.7724	15.4537	15.3805
AKAP8	0.900574	-0.151083	0.719908	1	0	22.2753	20.7214	20.7643	18.0408
AKAP8L	0.976981	-0.0335979	0.937166	1	0	21.6276	20.5092	19.7564	19.9213
AKAP9	1.18756	0.248	0.572662	1	0	126.385	150.124	96.1075	114.1
AKIP1	1.09647	0.132863	0.795839	1	0	19.2895	19.7953	10.8538	13.2554
AKIRIN1	1.00657	0.00945074	0.979739	1	0	51.802	54.4275	61.3238	59.4428
AKIRIN2	0.877668	-0.188252	0.695064	1	0	15.7665	16.1102	16.7458	12.4298
AKNA	0.50236	-0.993206	0.0369089	1	0	23.0968	21.6668	47.188	13.6529
AKR1A1	0.892057	-0.164793	0.654567	1	0	44.1873	38.8768	44.4875	40.2248
AKR1B1	2.18016	1.12443	0.0509863	1	0	102.956	129.519	105.734	325.452
AKR1C1	1.44747	0.533529	0.201095	1	0	53.0184	85.6062	41.2701	50.881
AKR1C2	1.58725	0.666528	0.0950123	1	0	44.4716	63.5149	47.0976	81.8255
AKR1C3	1.30322	0.38208	0.326861	1	0	76.605	89.6578	52.3436	78.3855
AKR7A2	1.04084	0.0577479	0.887147	1	0	25.6245	25.3326	26.0232	28.4218
AKT1	1.03146	0.0446871	0.912007	1	0	120.192	125.911	126.046	128.074
AKT1S1	1.05574	0.0782518	0.828406	1	0	56.2728	61.5276	56.6721	57.7151
AKT2	1.02734	0.0389103	0.917892	1	0	87.5372	92.2432	75.6016	75.3584
AKT3	1.03958	0.0559945	0.897815	1	0	98.2326	97.221	137.946	148.301
AKTIP	0.924347	-0.113493	0.80427	1	0	17.8676	16.9785	18.4126	16.5577
ALAD	1.40182	0.487304	0.166195	1	0	38.3578	49.2375	29.7832	46.2791
ALAS1	1.15811	0.211778	0.574102	1	0	33.3182	36.7738	36.7477	44.368
ALCAM	1.59903	0.677196	0.186014	1	0	209.593	231.042	231.444	474.181
ALDH16A1	1.2614	0.335023	0.513509	1	0	14.55	20.1426	10.6987	11.7112
ALDH18A1	1.20348	0.26721	0.505791	1	0	91.9607	122.496	99.6479	108.107
ALDH1A1	4.79905	2.26275	0.258237	1	0	30.2534	158.035	2.70052	0.12231
ALDH1A3	1.09928	0.136559	0.810965	1	0	118.849	170.383	91.0036	60.3142
ALDH1B1	0.96206	-0.0558012	0.911617	1	0	48.8477	32.8958	64.9417	76.5662
ALDH1L2	0.673074	-0.571163	0.229218	1	0	241.395	245.975	375.54	169.277
ALDH2	1.16316	0.218052	0.577771	1	0	59.3534	66.5633	41.7611	51.0492
ALDH3A2	1.36661	0.450602	0.30699	1	0	21.5486	22.5158	20.8547	35.4241
ALDH3B1	2.09893	1.06965	0.0886218	1	0	7.25133	9.85908	11.5257	29.5532
ALDH4A1	0.950807	-0.0727759	0.89707	1	0	18.7681	21.9562	14.4458	9.63193
ALDH5A1	1.35885	0.442385	0.529301	1	0	6.16126	5.63376	4.19937	8.4394
ALDH6A1	1.01483	0.0212408	0.96425	1	0	19.953	16.882	14.5104	18.0866
ALDH7A1	1.05327	0.0748795	0.84033	1	0	52.2285	63.6113	57.1761	51.6302
ALDH9A1	0.903785	-0.145949	0.694209	1	0	73.2084	62.0293	57.6283	56.2168
ALDOA	1.2285	0.296894	0.443896	1	0	28.1048	29.558	21.7851	31.7242
ALDOC	1.45677	0.542778	0.308153	1	0	13.9497	13.6599	6.82237	16.5883
ALG1	0.897077	-0.156696	0.701456	1	0	26.4934	27.8794	30.636	23.3765
ALG11	0.947871	-0.0772376	0.890217	1	0	10.8217	10.7466	10.9184	9.86126
ALG12	1.16994	0.226432	0.677756	1	0	9.58944	10.6115	7.701	9.61664
ALG13	0.744013	-0.4266	0.376504	1	0	16.0035	13.6406	18.684	12.1699
ALG14	1.08323	0.115341	0.838095	1	0	8.91013	9.93626	8.02403	8.40883
ALG2	1.05752	0.0806818	0.821688	1	0	38.2472	40.3238	41.5932	44.1081
ALG3	0.978125	-0.031909	0.946698	1	0	15.7981	15.9945	19.1233	18.1631
ALG5	0.986899	-0.0190256	0.962635	1	0	25.277	25.159	24.7698	24.2327
ALG8	0.961442	-0.0567287	0.900101	1	0	17.6781	19.4095	22.2244	18.9581
ALG9	1.0733	0.102058	0.828846	1	0	17.4727	20.4706	15.7121	15.1512
ALKBH1	0.93133	-0.102636	0.880984	1	0	7.66208	6.84926	6.719	6.5436
ALKBH3	0.803611	-0.315431	0.530361	1	0	13.4284	11.9814	14.5104	10.4728
ALKBH4	0.995611	-0.00634578	0.994219	1	0	6.99856	6.36692	6.86113	7.43034
ALKBH5	1.29167	0.369239	0.376304	1	0	152.183	186.705	121.653	166.999
ALKBH6	1.53938	0.622348	0.351026	1	0	6.47722	8.23841	5.27183	9.84597
ALKBH7	0.701377	-0.511738	0.364122	1	0	11.0903	7.71748	15.2857	10.7786
ALKBH8	0.788881	-0.34212	0.628143	1	0	7.61468	7.87183	8.07572	4.51019
ALMS1	0.821193	-0.284207	0.41064	1	0	51.1068	43.4108	49.5268	39.231
ALPK1	0.77292	-0.371609	0.519833	1	0	23.16	21.1266	15.8155	9.00509
ALPK2	0.634453	-0.656415	0.393324	1	0	72.2605	55.8746	342.94	207.545
ALPL	0.866945	-0.205988	0.815742	1	0	18.231	14.8947	3.46287	3.91393
ALS2	0.900472	-0.151246	0.676948	1	0	44.1557	35.6741	40.5466	40.5917
ALYREF	0.768379	-0.38011	0.343288	1	0	25.5297	23.3261	33.1557	21.7712
AMBRA1	0.958794	-0.060707	0.878462	1	0	25.7667	23.3454	24.3693	24.7219
AMD1	0.807446	-0.308562	0.413066	1	0	35.3403	30.349	35.3781	26.7554
AMDHD2	1.01747	0.0249811	0.95577	1	0	17.5833	17.2872	22.0693	23.0555
AMER1	0.851424	-0.23205	0.727101	1	0	8.19921	6.30904	8.92851	8.27123
AMFR	1.45188	0.537925	0.200146	1	0	148.66	212.231	129.418	191.507
AMIGO2	0.745115	-0.424466	0.607146	1	0	3.17542	4.43755	12.9987	7.61381
AMMECR1	0.515922	-0.954775	0.0825627	1	0	24.9768	14.6825	23.0642	10.1059
AMMECR1L	0.838688	-0.253794	0.491722	1	0	38.1524	33.3974	45.8571	37.06
AMOT	0.800504	-0.321019	0.762949	1	0	1.84838	1.08045	8.02403	6.81879
AMOTL1	1.07796	0.108299	0.800421	1	0	162.91	143.642	147.172	190.605
AMOTL2	0.899472	-0.15285	0.724963	1	0	290.59	248.291	238.137	227.283
AMPD2	1.33439	0.41618	0.267371	1	0	27.0463	33.8412	23.7749	33.9717
AMPH	1.65831	0.729716	0.319875	1	0	4.62884	5.28647	3.15276	7.61381
AMZ2	1.16878	0.225007	0.531175	1	0	45.5459	55.2379	41.3864	46.3709
AMZ2P1	1.17671	0.234762	0.729405	1	0	8.04123	10.2643	6.38305	6.71177
ANAPC1	0.818786	-0.288441	0.405762	1	0	46.6676	42.7356	53.0413	38.9099
ANAPC10	0.945788	-0.0804116	0.909578	1	0	6.38243	6.01964	5.73699	5.4428
ANAPC11	0.907489	-0.140048	0.727067	1	0	26.3196	24.2908	29.7962	26.633
ANAPC13	1.13315	0.180337	0.72028	1	0	56.3518	63.1869	26.2041	30.3635
ANAPC15	1.08644	0.119609	0.825186	1	0	9.58944	9.47321	9.8976	11.6959
ANAPC16	0.964546	-0.0520775	0.888029	1	0	36.4304	34.9795	41.9679	40.6376
ANAPC2	0.871887	-0.197787	0.680561	1	0	15.1346	12.676	17.2756	15.5793
ANAPC4	0.846601	-0.240246	0.615073	1	0	16.667	15.1649	16.4486	12.8731
ANAPC5	0.983988	-0.0232879	0.949026	1	0	62.8448	63.1676	61.1687	58.8618
ANAPC7	0.798725	-0.324229	0.393574	1	0	33.8711	29.9438	36.1534	25.9909
ANGEL1	1.13823	0.186797	0.700573	1	0	13.1282	14.1616	11.5644	13.9434
ANGEL2	0.780578	-0.357385	0.39423	1	0	27.9626	21.1266	25.4288	20.5481
ANGPT1	2.32822	1.21922	0.299633	1	0	1.35864	1.69785	6.1117	15.7016
ANGPTL1	1.18394	0.243592	0.639496	1	0	31.3118	42.1374	19.9115	18.5147
ANK2	0.970223	-0.0436118	0.941325	1	0	122.325	149.738	83.2768	49.7497
ANK3	1.47365	0.559394	0.743902	1	0	36.8096	55.5466	1.26627	0.565685
ANKFY1	1.01324	0.0189736	0.959986	1	0	83.0822	82.3069	77.3977	80.2966
ANKH	1.03708	0.0525269	0.888828	1	0	77.8688	75.2647	76.0409	84.3482
ANKIB1	0.973989	-0.0380226	0.92544	1	0	136.274	124.078	119.004	124.558
ANKLE2	0.822563	-0.281802	0.455875	1	0	66.51	60.7752	86.4037	65.0079
ANKMY1	0.990081	-0.0143814	0.98494	1	0	7.07755	6.92644	7.14539	7.15515
ANKMY2	0.92749	-0.108596	0.82525	1	0	15.1504	14.1423	12.9211	11.8947
ANKRA2	1.05643	0.0791957	0.871284	1	0	13.1282	13.1197	11.9262	13.3471
ANKRD1	2.07847	1.05552	0.0909716	1	0	199.625	162.202	60.3418	378.107
ANKRD10	1.26888	0.34355	0.409211	1	0	18.389	24.0207	19.7823	24.4162
ANKRD11	0.664978	-0.588622	0.111394	1	0	55.3249	45.2244	72.4747	39.7661
ANKRD12	1.26766	0.342171	0.378188	1	0	80.7441	88.9247	63.3653	93.7508
ANKRD13A	1.05844	0.0819347	0.857432	1	0	184.411	163.225	95.9524	133.517
ANKRD13B	0.95323	-0.0691033	0.924935	1	0	5.86109	4.74625	5.96957	6.52831
ANKRD13C	0.856203	-0.223976	0.526362	1	0	43.3026	39.8801	48.8419	39.017
ANKRD13D	1.12502	0.169952	0.740654	1	0	11.5958	11.4026	10.8279	13.8211
ANKRD16	1.10403	0.142781	0.845849	1	0	4.09171	4.68837	5.3752	5.76387
ANKRD17	1.02728	0.0388246	0.925802	1	0	180.067	181.901	171.283	179.032
ANKRD26	0.954019	-0.0679106	0.892713	1	0	12.7491	12.2515	13.6189	12.9037
ANKRD27	1.04092	0.0578538	0.877288	1	0	35.214	37.2947	42.446	43.5424
ANKRD28	1.00408	0.0058702	0.989098	1	0	91.7553	107.697	84.1683	68.9524
ANKRD33B	1.1698	0.226265	0.773294	1	0	50.2063	52.556	7.85606	15.3652
ANKRD36	0.616422	-0.698009	0.210844	1	0	12.2277	6.27045	11.7195	8.48527
ANKRD36B	0.861771	-0.214624	0.754019	1	0	7.28292	5.71094	7.93358	7.39977
ANKRD36C	0.812606	-0.299373	0.558267	1	0	13.4916	10.9202	13.438	10.9621
ANKRD37	0.898114	-0.15503	0.766918	1	0	39.3689	33.3395	17.7537	17.9643
ANKRD40	0.97813	-0.0319013	0.933316	1	0	72.2605	72.39	79.4004	75.9546
ANKRD42	1.23616	0.305867	0.471313	1	0	16.667	20.9144	16.5391	20.1353
ANKRD44	0.948194	-0.0767456	0.900161	1	0	8.62576	8.00689	18.6711	17.8726
ANKRD46	1.43335	0.519391	0.457908	1	0	4.67624	6.09681	4.72914	7.38448
ANKRD49	0.951203	-0.0721754	0.923197	1	0	4.59725	4.55331	5.28475	4.84654
ANKRD50	0.579174	-0.78793	0.05622	1	0	72.3553	56.0482	125.568	58.5866
ANKRD52	0.828729	-0.271027	0.501122	1	0	103.999	82.4613	110.166	95.0197
ANKRD54	0.977513	-0.0328124	0.953353	1	0	10.0476	10.2643	9.82007	9.15798
ANKRD6	1.26887	0.343541	0.400118	1	0	22.1015	25.7185	17.1593	24.0951
ANKRD9	1.0599	0.083933	0.889527	1	0	12.7965	10.7466	23.7878	28.0243
ANKS1A	0.968471	-0.046219	0.920868	1	0	17.4885	15.8594	16.1127	16.6801
ANKS3	0.946727	-0.0789797	0.878947	1	0	11.817	11.4219	12.0037	11.1302
ANKS6	0.891126	-0.166299	0.653897	1	0	36.7622	35.867	42.446	34.7208
ANKZF1	1.31622	0.396402	0.40021	1	0	13.381	14.9333	12.0813	18.5759
ANO10	1.20763	0.272173	0.469367	1	0	78.0742	83.4646	63.1198	87.039
ANO6	0.87735	-0.188776	0.658577	1	0	204.838	188.036	177.33	147.261
ANOS1	1.69993	0.765473	0.633908	1	0	3.90213	5.96175	0	0.672706
ANP32A	1.04698	0.0662328	0.875857	1	0	18.9577	22.4965	20.1053	18.4077
ANP32B	0.622753	-0.683269	0.0566078	1	0	49.3217	35.9056	70.4202	38.6653
ANP32E	1.03987	0.0564084	0.888833	1	0	24.6608	25.6799	21.5137	22.3369
ANPEP	0.772265	-0.372832	0.65577	1	0	161.251	56.8971	358.962	344.838
ANTKMT	0.935385	-0.0963673	0.896648	1	0	5.15018	4.64978	5.85328	5.64156
ANTXR1	1.43448	0.520529	0.286879	1	0	270.811	387.36	414.588	595.834
ANTXR2	1.31524	0.395321	0.435439	1	0	160.208	178.525	238.822	346.291
ANXA1	1.1238	0.168387	0.713936	1	0	415.221	425.966	287.663	363.934
ANXA11	0.848593	-0.236855	0.577313	1	0	240.905	207.986	222.929	185.621
ANXA2	0.649153	-0.623369	0.164133	1	0	977.855	750.429	1234.78	685.916
ANXA2P1	0.534218	-0.904501	0.205651	1	0	6.52461	4.53402	9.57457	4.06681
ANXA2P2	0.675585	-0.565791	0.178413	1	0	169.071	137.68	206.842	116.286
ANXA3	1.24424	0.315269	0.65738	1	0	6.98276	5.34436	4.69038	9.17326
ANXA4	1.41166	0.497395	0.214588	1	0	87.7268	133.455	96.2109	126.209
ANXA5	1.25547	0.328229	0.459194	1	0	734.232	840.627	644.145	889.883
ANXA6	1.04412	0.0622829	0.891843	1	0	211.521	196.719	236.741	271.315
ANXA7	1.00681	0.00979442	0.980821	1	0	130.84	129.306	118.513	121.745
AOPEP	1.16691	0.222696	0.552238	1	0	29.1001	32.7607	29.1889	35.2559
AP1AR	0.823844	-0.279557	0.560813	1	0	13.9339	13.7371	19.4205	13.7446
AP1B1	1.18671	0.246962	0.497745	1	0	46.2726	47.366	43.9061	59.6415
AP1G1	1.03773	0.0534347	0.893904	1	0	116.527	115.685	108.912	118.259
AP1G2	1.03497	0.0495897	0.950866	1	0	6.96696	7.83324	3.65668	3.16478
AP1M1	1.16848	0.22463	0.599686	1	0	64.6774	68.0682	32.8843	45.9275
AP1S1	1.22811	0.296436	0.426974	1	0	37.4257	40.7097	40.482	54.9631
AP1S2	1.02121	0.0302853	0.955756	1	0	11.0429	10.6694	10.7246	11.5583
AP1S3	1.45457	0.540591	0.521004	1	0	6.93536	4.47614	1.66683	8.02661
AP2A1	1.00422	0.00607015	0.988354	1	0	157.444	150.086	150.867	159.523
AP2A2	0.7787	-0.36086	0.321925	1	0	66.4942	58.0548	73.7668	51.1715
AP2B1	1.1438	0.193837	0.654718	1	0	234.396	267.604	205.369	235.401
AP2M1	0.924009	-0.114022	0.79523	1	0	416.738	410.396	449.682	390.185
AP2S1	0.903537	-0.146344	0.708845	1	0	82.5924	75.3419	104.403	93.6132
AP3B1	0.962882	-0.054569	0.883698	1	0	90.5705	85.9149	85.5897	83.706
AP3D1	0.936986	-0.093901	0.81524	1	0	126.843	112.347	116.794	115.935
AP3M1	1.00972	0.0139598	0.968346	1	0	46.4938	45.3209	49.0874	51.1868
AP3M2	1.3491	0.432	0.295816	1	0	26.7146	33.8219	18.6194	27.3363
AP3S1	1.19361	0.255335	0.479334	1	0	50.9962	57.4374	52.5891	66.2004
AP4B1	0.874705	-0.193132	0.735419	1	0	9.33667	8.41205	10.156	8.63816
AP4E1	0.81496	-0.295199	0.440074	1	0	41.1382	38.0472	47.2268	33.9717
AP4M1	0.872905	-0.196103	0.716001	1	0	10.5215	9.5118	12.9341	10.9621
AP5B1	1.21003	0.275041	0.468239	1	0	26.9515	29.0756	24.5631	33.2531
AP5M1	1.02462	0.035094	0.926911	1	0	30.6483	32.1433	29.3698	29.3544
AP5S1	0.940758	-0.0881042	0.85584	1	0	15.4821	12.5216	13.9548	15.1665
AP5Z1	1.07029	0.0980014	0.806071	1	0	23.6813	30.349	30.4939	27.6421
APAF1	0.796719	-0.327858	0.444403	1	0	20.1426	18.522	29.163	20.7622
APBA1	0.767268	-0.382197	0.586599	1	0	8.19921	5.69164	5.51733	4.83125
APBA3	1.24235	0.313076	0.613419	1	0	7.04595	8.00689	7.81729	10.4575
APBB1	1.37655	0.461053	0.218539	1	0	36.6516	38.6067	28.2456	50.7129
APBB1IP	0.893495	-0.162468	0.742747	1	0	17.0145	10.8624	20.9581	23.0555
APBB2	1.07419	0.103247	0.808105	1	0	57.2839	68.4734	43.6864	39.9954
APBB3	0.904207	-0.145275	0.835479	1	0	7.80426	8.00689	7.28753	5.64156
APC	0.97836	-0.0315626	0.933136	1	0	70.0961	67.2964	68.1203	67.928
APCDD1L	1.63074	0.705523	0.291539	1	0	4.77102	5.78811	6.65439	12.8426
APEH	0.972144	-0.0407582	0.909695	1	0	47.8366	48.9674	52.8733	48.9394
APEX1	0.783343	-0.352283	0.350093	1	0	96.9687	87.5934	102.865	68.9524
APEX2	0.897426	-0.156135	0.752375	1	0	13.8391	13.0618	13.2183	11.222
APH1A	0.990957	-0.0131059	0.972494	1	0	76.2574	77.4642	79.0387	76.4286
APH1B	1.4175	0.503346	0.265914	1	0	19.558	25.7957	12.5335	19.6919
API5	0.875278	-0.192187	0.621892	1	0	93.7617	84.0241	104.455	89.4699
APIP	1.19989	0.262907	0.633593	1	0	8.3098	9.56968	9.91052	12.2922
APLF	1.2233	0.290777	0.634917	1	0	7.4409	6.38622	7.90774	12.3839
APLP2	1.18492	0.244786	0.650905	1	0	648.338	537.388	790.412	1167.4
APMAP	1.108	0.147959	0.692492	1	0	80.6967	83.6189	79.5943	93.9801
APOBEC3C	1.43603	0.522089	0.188087	1	0	60.1117	78.564	38.0915	62.4546
APOBEC3D	0.970048	-0.0438725	0.96083	1	0	5.62412	5.84599	2.98478	2.50736
APOBEC3F	1.43037	0.516386	0.47571	1	0	5.70311	8.10336	3.73421	5.39694
APOBEC3G	1.25721	0.330224	0.653257	1	0	5.62412	5.92317	3.32073	5.32049
APOD	2.26248	1.1779	0.372308	1	0	7.07755	15.2227	0.258423	1.37599
APOL1	1.17617	0.234094	0.712527	1	0	71.7549	74.1843	16.9138	30.1036
APOL2	1.36972	0.453881	0.243943	1	0	48.5475	63.3412	31.0495	45.6829
APOL3	0.956065	-0.0648194	0.897371	1	0	16.2562	11.8077	14.9885	18.056
APOL6	0.746298	-0.422177	0.351346	1	0	173.21	148.195	146.345	90.2955
APOLD1	0.623441	-0.681674	0.348318	1	0	8.15182	3.45357	7.15832	6.08493
APOOL	0.800854	-0.32039	0.44653	1	0	22.1963	20.4899	26.5788	18.5759
APP	1.14477	0.19506	0.727431	1	0	530.832	545.877	919.869	1114.84
APPBP2	0.955693	-0.0653807	0.868307	1	0	64.393	63.4956	57.3311	52.838
APPL1	0.887546	-0.172107	0.623703	1	0	50.1432	44.0282	44.6813	40.133
APPL2	0.982539	-0.025413	0.944828	1	0	65.8465	64.576	65.2001	64.1823
APRT	0.892332	-0.164347	0.66645	1	0	39.1793	34.3042	31.1658	28.4677
APTX	1.05661	0.0794394	0.853358	1	0	20.111	21.1073	17.9087	19.0651
AQP1	0.362471	-1.46406	0.112722	1	0	6.31924	4.39896	9.72962	1.42186
AQR	0.974582	-0.0371451	0.924379	1	0	72.5764	75.3805	72.5522	66.0628
AR	0.747667	-0.419533	0.735617	1	0	21.2958	16.1488	1.8348	1.14666
ARAF	0.93835	-0.0918024	0.821142	1	0	22.6545	20.5671	24.1625	23.3612
ARAP1	1.26766	0.342166	0.390972	1	0	87.5214	106.771	72.423	95.9829
ARAP3	0.940614	-0.0883256	0.885748	1	0	11.6116	11.7113	7.66224	6.42129
ARCN1	1.05446	0.0764997	0.859485	1	0	246.292	272.774	254.094	254.864
AREL1	1.05448	0.0765253	0.835355	1	0	62.3235	71.9848	63.4687	60.6659
ARF1	0.972205	-0.0406668	0.926773	1	0	319.232	301.387	350.628	349.853
ARF3	1.10613	0.145522	0.722732	1	0	140.287	139.05	115.696	144.097
ARF4	1.09955	0.136918	0.75418	1	0	256.687	302.506	260.671	266.361
ARF5	0.820523	-0.285384	0.460221	1	0	40.2219	31.9311	48.8032	41.1115
ARF6	0.837133	-0.256471	0.50992	1	0	96.9213	76.9433	107.517	94.1941
ARFGAP1	0.991104	-0.0128911	0.971874	1	0	38.9897	38.9926	50.2116	49.4133
ARFGAP2	0.942662	-0.0851873	0.814383	1	0	41.549	42.5812	44.2291	38.2831
ARFGAP3	1.01885	0.0269446	0.940685	1	0	55.7041	58.2477	60.7682	60.4212
ARFGEF1	0.990034	-0.0144506	0.969506	1	0	88.9591	86.8024	87.7604	88.1551
ARFGEF2	1.00872	0.0125294	0.975322	1	0	109.228	119.698	123.151	114.712
ARFIP1	1.00638	0.00917265	0.980288	1	0	38.4368	40.1116	41.6319	40.4694
ARFIP2	1.09422	0.129904	0.726528	1	0	32.5757	33.5325	30.0546	34.996
ARFRP1	0.896837	-0.157082	0.708661	1	0	22.2911	19.969	21.5912	19.3862
ARGLU1	0.894121	-0.161458	0.681902	1	0	31.1064	28.2267	28.504	25.0736
ARHGAP1	1.15487	0.207736	0.612934	1	0	129.402	135.577	115.205	146.91
ARHGAP10	0.927268	-0.108941	0.771553	1	0	34.661	29.0177	29.2018	30.1953
ARHGAP11A	0.52563	-0.927881	0.209582	1	0	8.48358	3.60792	6.12462	4.06681
ARHGAP12	1.0372	0.052691	0.888428	1	0	58.8321	60.7752	52.4599	54.6574
ARHGAP17	0.86098	-0.215948	0.563862	1	0	39.6374	32.0661	36.3213	33.3295
ARHGAP18	1.45003	0.53608	0.231387	1	0	17.7413	19.5252	19.3688	34.2774
ARHGAP20	1.55968	0.641251	0.20933	1	0	47.6471	80.9178	27.8451	36.8307
ARHGAP21	0.801947	-0.318421	0.444636	1	0	192.5	162.241	212.579	162.611
ARHGAP22	1.71209	0.775763	0.173713	1	0	7.70947	9.95555	6.0471	13.5917
ARHGAP23	0.5836	-0.776947	0.0711027	1	0	30.048	19.2165	43.6476	23.7893
ARHGAP24	0.900667	-0.150934	0.720828	1	0	26.209	29.2493	46.1027	35.8828
ARHGAP26	0.554599	-0.850484	0.0465943	1	0	30.2691	28.0916	60.1996	22.0923
ARHGAP27P1-BPTFP1-KPNA2P3	0.932648	-0.100595	0.845907	1	0	12.8123	9.4925	12.3397	13.9587
ARHGAP29	0.708812	-0.496526	0.247738	1	0	120.84	74.7052	152.185	118.809
ARHGAP31	0.784209	-0.35069	0.371785	1	0	82.2133	77.5993	94.6732	61.1245
ARHGAP32	0.812067	-0.30033	0.535086	1	0	16.2562	13.5635	29.3698	23.4836
ARHGAP35	1.07196	0.100254	0.812398	1	0	195.975	220.006	185.599	189.03
ARHGAP42	1.14164	0.191105	0.74355	1	0	13.144	12.7724	6.93866	10.1517
ARHGAP44	1.01299	0.0186185	0.984119	1	0	7.55149	5.86529	2.73928	4.55605
ARHGAP5	0.860812	-0.21623	0.642367	1	0	150.271	122.052	103.498	96.3957
ARHGAP6	1.03065	0.043557	0.953994	1	0	12.5595	10.4958	3.30781	5.8556
ARHGDIA	0.868743	-0.202998	0.625715	1	0	134.252	97.2403	131.925	133.991
ARHGEF1	0.760657	-0.394683	0.30268	1	0	33.7763	26.3359	40.2235	29.9507
ARHGEF10	0.755298	-0.404882	0.310025	1	0	54.7088	35.4811	68.2495	57.3788
ARHGEF10L	1.27259	0.347767	0.400352	1	0	22.7019	26.5674	23.6586	32.4275
ARHGEF11	1.0826	0.114502	0.757172	1	0	80.2859	85.0274	82.579	91.2893
ARHGEF12	0.930925	-0.103263	0.820415	1	0	219.041	229.383	181.684	143.669
ARHGEF17	0.89444	-0.160943	0.66312	1	0	93.2246	85.0081	91.9469	80.6177
ARHGEF18	1.05373	0.0755075	0.836397	1	0	36.5568	38.1244	35.0551	37.3352
ARHGEF19	0.732824	-0.448462	0.545624	1	0	5.54513	3.6851	5.89204	4.69365
ARHGEF2	0.681334	-0.553565	0.171091	1	0	107.506	88.7703	122.157	67.714
ARHGEF25	1.54611	0.628642	0.181331	1	0	20.5691	24.5416	9.76839	22.3522
ARHGEF28	1.81743	0.861896	0.0679886	1	0	29.2265	35.6548	10.492	36.5096
ARHGEF3	1.38519	0.470079	0.414346	1	0	23.9973	26.3745	6.99034	16.5425
ARHGEF34P	0.935356	-0.0964127	0.903244	1	0	10.2846	8.33488	4.31566	5.32049
ARHGEF37	2.38297	1.25276	0.115714	1	0	5.29236	9.04875	1.31796	6.69648
ARHGEF4	1.85115	0.888422	0.203531	1	0	6.46142	12.5602	4.00556	6.81879
ARHGEF40	1.19791	0.260522	0.502483	1	0	67.4579	80.6477	79.6718	95.6007
ARHGEF6	0.661279	-0.59667	0.269165	1	0	15.1188	8.64358	21.7075	15.7016
ARHGEF7	0.844247	-0.244263	0.512425	1	0	63.6821	52.1123	47.9891	42.1664
ARHGEF9	1.30738	0.386678	0.378531	1	0	17.5991	17.9239	16.0093	26.0062
ARID1A	0.848686	-0.236698	0.520265	1	0	40.9487	32.2205	43.0145	39.0322
ARID1B	0.861469	-0.215129	0.558262	1	0	64.7564	58.4985	73.3921	60.513
ARID2	0.97056	-0.0431103	0.905436	1	0	38.3894	40.4589	43.1308	38.6653
ARID3A	1.12421	0.168915	0.749471	1	0	8.19921	10.3414	12.8565	13.3318
ARID4A	1.21024	0.275295	0.496166	1	0	24.8662	27.9566	20.5834	27.0458
ARID4B	0.998243	-0.00253675	0.995142	1	0	40.5063	42.6391	40.1718	37.9009
ARID5A	1.29928	0.377708	0.487429	1	0	10.3635	10.8624	8.17909	13.2248
ARID5B	1.06393	0.0894094	0.839118	1	0	391.603	435.806	391.317	397.172
ARIH1	1.06799	0.0948954	0.812007	1	0	92.1661	103.009	94.4277	96.2734
ARIH2	0.962727	-0.0548008	0.884204	1	0	67.5369	72.3707	73.1854	63.1121
ARL1	1.18753	0.247968	0.533928	1	0	93.035	99.6906	79.8139	105.569
ARL10	0.943575	-0.083791	0.832175	1	0	39.827	38.8575	33.6596	30.4858
ARL13B	0.920243	-0.119913	0.805037	1	0	12.4963	13.2934	17.3143	14.1421
ARL14EP	1.05307	0.0745954	0.854311	1	0	21.8804	24.831	24.0979	23.5906
ARL15	1.52583	0.609598	0.312131	1	0	8.46778	9.31886	14.4846	25.7004
ARL16	0.963325	-0.0539058	0.933169	1	0	15.3873	14.3545	7.00326	7.2163
ARL17A	1.12866	0.174613	0.754026	1	0	9.17869	9.12592	12.1846	14.983
ARL2	1.12324	0.16766	0.709278	1	0	18.2626	18.2904	16.0868	20.2882
ARL2BP	1.0753	0.104736	0.771784	1	0	51.012	48.6973	45.9218	55.5288
ARL3	1.04415	0.0623272	0.899987	1	0	15.0082	14.0072	11.4998	13.6682
ARL4A	0.758339	-0.399086	0.599068	1	0	4.29708	3.91662	7.15832	4.7701
ARL4C	1.18152	0.240645	0.642196	1	0	126.764	136.638	54.5014	77.5294
ARL4D	0.915311	-0.127666	0.792867	1	0	33.9817	31.5838	18.9941	16.9094
ARL5A	1.03699	0.0524045	0.89753	1	0	32.1965	34.2077	31.5147	31.8618
ARL5B	0.773009	-0.371443	0.456455	1	0	14.8976	13.7757	23.4519	15.8697
ARL6	1.25095	0.323023	0.643711	1	0	5.62412	7.15796	4.9488	6.06964
ARL6IP1	1.04098	0.057948	0.877517	1	0	74.7724	72.1006	75.9763	84.8221
ARL6IP4	0.896476	-0.157664	0.657483	1	0	56.2886	50.6267	52.8475	47.2117
ARL6IP5	1.20367	0.267436	0.518333	1	0	141.977	148.562	113.512	158.957
ARL6IP6	0.728484	-0.45703	0.537398	1	0	5.10278	3.76227	7.15832	5.16761
ARL8A	1.21489	0.280831	0.462732	1	0	31.8016	36.4072	29.654	38.2525
ARL8B	0.995127	-0.00704747	0.98566	1	0	50.6329	50.318	68.1332	67.8669
ARMC1	0.880695	-0.183286	0.655578	1	0	27.0779	23.4226	29.8478	26.7095
ARMC10	0.97795	-0.0321678	0.936306	1	0	25.4507	24.3487	26.385	26.3426
ARMC5	0.877942	-0.187803	0.788579	1	0	6.77738	5.47941	7.49426	7.04812
ARMC6	0.735006	-0.444172	0.345146	1	0	17.8518	15.0684	20.971	13.4694
ARMC7	0.780684	-0.35719	0.630982	1	0	5.46614	3.76227	6.56394	5.62627
ARMC8	0.830832	-0.267371	0.51203	1	0	27.9784	25.4098	32.3029	24.6761
ARMC9	1.17555	0.233341	0.545373	1	0	61.344	79.2585	55.9098	58.5866
ARMCX1	1.04791	0.0675151	0.858676	1	0	31.4066	29.1335	31.7085	36.9988
ARMCX2	1.08524	0.118019	0.748681	1	0	55.4355	59.5018	48.2346	53.0062
ARMCX3	1.23817	0.308207	0.42937	1	0	77.9794	97.8577	79.4134	97.0226
ARMCX4	1.19736	0.259856	0.633109	1	0	10.4583	11.9428	7.68808	9.78482
ARMCX5	1.03985	0.0563765	0.937817	1	0	6.14546	6.88785	6.13754	5.88618
ARMCX6	0.949586	-0.0746289	0.869678	1	0	16.2246	17.0556	19.8469	17.1999
ARMH3	1.17136	0.228189	0.565734	1	0	22.0699	24.9853	22.6637	27.4128
ARMH4	2.43124	1.28169	0.0660829	1	0	3.87053	7.08079	3.68253	11.2831
ARMT1	0.842399	-0.247425	0.607402	1	0	16.6828	16.6698	20.5059	14.6619
ARNT	1.02888	0.0410717	0.915176	1	0	85.831	88.3845	89.9441	92.4665
ARNT2	1.57669	0.656902	0.140262	1	0	92.6874	112.54	44.8881	104.361
ARNTL	1.25269	0.325025	0.512762	1	0	10.9165	13.9879	11.0863	13.5764
ARNTL2	1.27239	0.347542	0.562652	1	0	13.2072	8.83652	11.4094	22.4745
ARPC1A	0.817256	-0.29114	0.395076	1	0	49.7324	43.3337	55.4446	42.6251
ARPC1B	0.957929	-0.0620098	0.896826	1	0	60.4593	44.7035	79.8398	89.684
ARPC2	1.02984	0.0424207	0.923252	1	0	224.538	209.549	234.958	263.655
ARPC3	1.00965	0.0138504	0.97122	1	0	72.687	69.5345	74.7618	79.3335
ARPC4	0.966736	-0.0488062	0.8968	1	0	70.9966	65.3864	67.6034	68.6007
ARPC5	0.810766	-0.302643	0.4658	1	0	181.994	135.287	188.817	165.348
ARPC5L	0.983212	-0.0244262	0.955564	1	0	18.4522	18.8499	21.307	20.2423
ARPIN	1.00214	0.0030848	0.994253	1	0	31.9911	29.6544	29.0467	31.5102
ARPP19	0.963627	-0.0534537	0.895156	1	0	98.6749	90.1595	114.171	114.941
ARRB1	1.29519	0.373169	0.52959	1	0	31.0117	30.3876	7.22292	19.1263
ARRDC1-AS1	1.17995	0.238729	0.747082	1	0	4.80262	4.76554	3.87634	5.47338
ARRDC2	1.34741	0.430193	0.38576	1	0	12.8754	13.795	8.94143	15.5945
ARRDC3	1.36527	0.449189	0.279843	1	0	102.34	148.639	105.398	134.985
ARRDC4	1.34737	0.430146	0.384633	1	0	12.6701	26.0465	17.8829	15.1359
ARSA	1.25949	0.332836	0.519308	1	0	15.8771	13.8915	19.8856	31.1432
ARSB	1.84043	0.880041	0.064026	1	0	127.301	233.801	188.339	347.116
ARSD	1.15529	0.208256	0.685289	1	0	16.351	16.4961	28.6333	35.47
ARSG	2.56894	1.36117	0.161682	1	0	1.6588	2.29595	2.80389	9.17326
ARSJ	1.12064	0.164318	0.721447	1	0	26.1932	23.0753	13.2054	21.0679
ARSK	1.22184	0.289055	0.509476	1	0	17.0777	19.1008	14.5363	19.5238
ARV1	1.25296	0.325342	0.521346	1	0	11.1219	12.2515	9.00604	12.9649
ASAH1	1.84072	0.88027	0.0738499	1	0	149.971	312.712	115.295	175.576
ASAH2B	1.06195	0.0867221	0.90496	1	0	4.36027	4.70766	7.30045	7.67496
ASAP1	0.995442	-0.00659039	0.986296	1	0	88.0902	81.9982	88.8975	94.1789
ASAP2	0.946441	-0.079416	0.850193	1	0	79.733	58.4213	90.9649	103.123
ASAP3	0.771969	-0.373385	0.357403	1	0	83.9511	73.2775	70.95	46.3097
ASB1	1.07206	0.100384	0.818169	1	0	48.437	51.437	75.4853	81.4127
ASB13	1.12727	0.172827	0.74578	1	0	10.4899	11.692	8.94143	10.2129
ASB6	1.02507	0.0357163	0.927703	1	0	34.3767	33.6096	25.6614	27.9326
ASB7	1.0216	0.0308366	0.94524	1	0	17.0777	18.2326	18.3222	17.9337
ASB8	1.16835	0.224475	0.576326	1	0	21.359	24.6188	20.5317	24.3244
ASCC1	0.923053	-0.115515	0.770192	1	0	26.0985	23.9628	24.6406	22.872
ASCC2	1.01082	0.0155329	0.968116	1	0	33.6815	34.2463	27.9355	28.0396
ASCC3	1.03578	0.0507198	0.907804	1	0	148.802	169.379	133.411	122.937
ASF1A	0.86876	-0.202971	0.720572	1	0	13.065	11.9042	11.5644	9.49433
ASH1L	1.08943	0.123578	0.764382	1	0	133.683	147.288	112.995	121.454
ASH2L	0.881235	-0.182402	0.617363	1	0	41.391	38.2594	41.2831	34.5985
ASL	1.05493	0.0771433	0.846322	1	0	26.604	26.606	23.1547	25.8839
ASMTL	1.04956	0.0697854	0.861236	1	0	25.1032	24.7731	22.5086	25.1959
ASNSD1	0.933695	-0.0989775	0.802104	1	0	40.1588	43.1793	42.3814	33.8952
ASPA	1.28383	0.360451	0.68497	1	0	13.2072	16.4768	2.67468	3.91393
ASPH	1.28657	0.363533	0.412253	1	0	307.463	385.411	282.637	373.795
ASPHD2	1.31544	0.395547	0.44961	1	0	10.5531	10.8238	9.63918	15.7321
ASPSCR1	0.949925	-0.0741149	0.904161	1	0	7.97804	7.91042	9.6521	8.83691
ASS1	1.21204	0.277436	0.559225	1	0	47.8998	34.6515	45.1723	78.1409
ASTE1	0.918317	-0.122936	0.869517	1	0	4.9606	4.64978	5.41396	4.87712
ASTN2	1.43902	0.525089	0.521538	1	0	7.83585	12.0393	3.63084	4.46432
ASXL1	0.920669	-0.119246	0.744633	1	0	70.6965	58.3827	59.2305	61.2315
ASXL2	0.939096	-0.0906558	0.807351	1	0	94.0935	87.3426	89.1559	84.7457
ATAD1	1.02305	0.0328814	0.928828	1	0	45.2615	47.6169	57.9513	57.975
ATAD2	0.729498	-0.455025	0.338038	1	0	25.7667	17.4415	17.8441	14.3714
ATAD2B	0.910567	-0.135164	0.790602	1	0	12.1171	11.3833	13.2959	11.7571
ATAD3A	0.857112	-0.222444	0.648074	1	0	14.2341	13.6985	17.9604	13.8975
ATAD3B	0.686189	-0.543322	0.429305	1	0	6.52461	5.88458	12.947	7.47621
ATE1	0.835603	-0.25911	0.537425	1	0	22.1805	18.7149	25.4676	21.0985
ATF1	0.948652	-0.0760499	0.863856	1	0	18.152	19.5059	21.1648	17.7961
ATF2	0.957461	-0.0627143	0.859677	1	0	48.2	49.1604	55.0699	49.7191
ATF3	0.685727	-0.544293	0.348685	1	0	17.2515	16.2646	17.7149	7.72083
ATF4	0.906767	-0.141196	0.749326	1	0	279.437	311.015	344.297	254.573
ATF5	0.705831	-0.502606	0.467271	1	0	69.8118	60.0227	36.7477	15.197
ATF6	1.14642	0.197141	0.606083	1	0	91.2972	92.0696	66.6473	88.996
ATF6B	0.961241	-0.0570306	0.875415	1	0	57.8684	59.9262	57.1632	50.6517
ATF7	0.851475	-0.231965	0.545499	1	0	29.8584	28.8634	33.75	25.3029
ATF7IP	0.96497	-0.0514433	0.88978	1	0	62.908	67.7209	67.4871	58.1126
ATG10	1.12284	0.167146	0.820235	1	0	5.40295	5.92317	4.40611	5.09116
ATG101	0.858767	-0.219662	0.564012	1	0	32.4493	26.7604	34.732	30.9292
ATG12	1.13079	0.177337	0.620349	1	0	46.399	53.2506	46.3223	51.5996
ATG13	1.24723	0.318723	0.427437	1	0	84.6462	96.5457	77.837	106.104
ATG14	0.961767	-0.0562414	0.890475	1	0	28.9579	24.6188	25.7518	27.9937
ATG16L1	1.02803	0.0398841	0.917643	1	0	28.8789	29.2878	25.8294	26.9541
ATG2A	0.928488	-0.107045	0.796259	1	0	25.5455	20.9337	21.4749	22.7191
ATG2B	0.902596	-0.147848	0.694914	1	0	71.9603	65.5021	74.9039	67.0566
ATG3	0.967348	-0.0478931	0.896311	1	0	38.5316	37.7578	35.9337	34.2774
ATG4A	1.39819	0.483564	0.357783	1	0	8.2624	12.2129	8.88975	11.7724
ATG4B	1.05793	0.0812483	0.828232	1	0	30.5219	32.7993	28.2844	29.4156
ATG4C	0.804597	-0.313662	0.651288	1	0	6.68259	5.98105	8.57964	6.29898
ATG5	1.09792	0.134771	0.738724	1	0	22.3859	24.3294	26.7339	29.5991
ATG7	0.845915	-0.241416	0.590721	1	0	23.0494	16.2067	26.1395	25.3947
ATG9A	1.13731	0.185628	0.621605	1	0	76.7471	82.2105	75.8213	91.3046
ATIC	0.99999	-1.46507e-05	1	1	0	40.5379	46.1312	43.6089	38.0232
ATL1	1.09824	0.135192	0.793702	1	0	12.3857	11.2868	9.01896	12.2157
ATL2	0.883171	-0.179235	0.670411	1	0	21.3116	19.3709	22.8317	19.6155
ATL3	1.03668	0.0519755	0.907462	1	0	373.83	354.599	362.167	408.394
ATM	1.00296	0.00426412	0.99191	1	0	118.659	115.569	142.301	146.161
ATMIN	0.888605	-0.170385	0.639268	1	0	62.3551	59.6754	65.6523	54.0764
ATN1	0.910063	-0.135962	0.706513	1	0	49.5428	50.9354	46.9038	36.8459
ATOH8	1.34015	0.422395	0.29102	1	0	70.7597	107.871	86.6751	103.123
ATOX1	1.34201	0.424391	0.457953	1	0	7.37771	9.83979	5.8662	7.93487
ATP10D	1.25098	0.323055	0.513724	1	0	132.056	187.901	95.1126	96.2887
ATP11A	1.09665	0.133097	0.711565	1	0	50.7593	51.2055	37.5101	45.5911
ATP11B	0.846599	-0.24025	0.563008	1	0	102.229	88.4616	138.502	115.339
ATP11C	0.817613	-0.29051	0.407167	1	0	46.8571	34.7673	50.4829	44.8114
ATP13A1	0.954015	-0.0679167	0.843301	1	0	46.478	45.1859	46.542	43.5577
ATP13A2	0.762553	-0.391091	0.38679	1	0	20.7429	15.0684	24.6665	19.5543
ATP13A3	1.11046	0.151162	0.73796	1	0	580.28	534.937	465.123	625.938
ATP1A1	0.952759	-0.0698172	0.87819	1	0	459.314	440.167	369.7	349.685
ATP1B1	0.629797	-0.667042	0.279489	1	0	17.2673	10.8624	9.83299	6.20724
ATP1B3	1.22354	0.29106	0.43234	1	0	29.5424	38.626	37.5359	43.4507
ATP2A2	0.978961	-0.0306774	0.945311	1	0	242.232	215.742	273.928	289.554
ATP2B1	1.07322	0.101952	0.821238	1	0	234.775	178.197	146.242	230.708
ATP2B4	1.48115	0.566717	0.257851	1	0	569.9	556.527	278.05	699.4
ATP2C1	1.09828	0.135244	0.741995	1	0	122.941	117.942	120.18	149.066
ATP5F1A	0.899546	-0.152731	0.714984	1	0	203.321	177.753	188.429	174.644
ATP5F1B	1.02207	0.0314938	0.943338	1	0	257.24	257.841	291.604	303.115
ATP5F1C	0.90947	-0.136903	0.705308	1	0	58.4214	55.4501	62.2412	54.2904
ATP5F1D	0.899095	-0.153455	0.710094	1	0	22.9072	20.3356	27.3799	24.8748
ATP5F1E	0.80721	-0.308984	0.511605	1	0	16.5406	14.3738	20.0924	15.197
ATP5IF1	1.45424	0.540267	0.187452	1	0	20.0478	27.6672	15.6734	24.2786
ATP5MC1	1.10972	0.150201	0.781165	1	0	9.51045	12.1357	10.3628	9.92241
ATP5MC2	0.788435	-0.342936	0.403458	1	0	27.2201	22.9981	32.936	24.4315
ATP5MC3	1.00632	0.00909153	0.980467	1	0	49.8588	48.6394	53.3385	55.2078
ATP5MD	0.806587	-0.310098	0.444668	1	0	28.0416	21.6089	37.0449	30.8833
ATP5ME	0.860798	-0.216253	0.603617	1	0	24.1395	19.8918	29.2922	26.0979
ATP5MF	1.004	0.00575503	0.989494	1	0	27.7099	25.5642	26.8114	29.171
ATP5MG	0.844022	-0.244647	0.498288	1	0	48.6265	46.3049	64.1793	48.9088
ATP5MPL	0.890119	-0.16793	0.656092	1	0	31.9279	27.6093	35.1972	32.137
ATP5PB	0.893206	-0.162936	0.664021	1	0	69.7486	68.6277	71.5573	57.5928
ATP5PD	0.890262	-0.167698	0.649765	1	0	70.6649	58.8844	69.8776	66.231
ATP5PF	1.03834	0.0542838	0.896304	1	0	20.1742	22.5929	23.0642	22.3063
ATP5PO	0.87287	-0.196161	0.574043	1	0	53.1764	48.4272	51.3616	42.8239
ATP6AP1	1.17942	0.238082	0.521941	1	0	31.9437	43.1407	36.3343	37.3963
ATP6AP2	1.4446	0.530674	0.224969	1	0	160.287	200.925	171.567	278.47
ATP6V0A1	1.23783	0.307818	0.397066	1	0	37.0307	43.2951	31.8765	41.9983
ATP6V0A2	0.876906	-0.189506	0.62121	1	0	28.9105	28.3617	37.846	30.18
ATP6V0B	1.14478	0.195073	0.616708	1	0	32.4809	33.5518	34.2798	42.8697
ATP6V0C	1.21625	0.282444	0.48189	1	0	19.9372	23.712	17.5469	21.8782
ATP6V0D1	1.15576	0.208843	0.565286	1	0	50.7435	57.3409	50.8576	60.0849
ATP6V0E1	1.48988	0.575192	0.210745	1	0	222.658	308.159	143.606	237.526
ATP6V0E2	1.24482	0.315942	0.659273	1	0	4.45506	4.95848	5.6207	7.58323
ATP6V1A	1.56956	0.650359	0.118669	1	0	120.318	179.142	124.237	204.701
ATP6V1B2	1.15891	0.212764	0.617617	1	0	121.029	145.166	154.769	174.46
ATP6V1C1	1.1053	0.144434	0.711609	1	0	83.7141	89.079	88.7683	101.563
ATP6V1D	1.10446	0.143344	0.69282	1	0	60.0486	61.4697	56.8789	67.6681
ATP6V1E1	1.34628	0.428976	0.293604	1	0	113.415	155.623	115.89	153.086
ATP6V1F	1.29378	0.371588	0.294882	1	0	40.4115	46.9995	40.3527	57.4858
ATP6V1G1	1.06181	0.0865249	0.81886	1	0	43.9187	54.3118	63.7271	59.9932
ATP6V1H	1.19428	0.256142	0.468114	1	0	43.9819	50.0865	45.056	56.2474
ATP7A	1.0502	0.0706596	0.860694	1	0	22.2753	25.6606	24.8215	23.8046
ATP7B	0.982498	-0.0254734	0.960806	1	0	14.1551	11.9428	11.7453	13.5
ATP8B1	1.0816	0.113165	0.822412	1	0	89.4488	53.5207	78.7285	128.365
ATP8B2	0.963513	-0.0536245	0.905672	1	0	298.537	297.76	235.85	217.131
ATP9A	1.37394	0.458321	0.303182	1	0	151.314	182.152	174.875	266.009
ATP9B	0.854504	-0.226841	0.592405	1	0	21.2484	20.2005	22.9092	17.5362
ATPAF1	0.956822	-0.0636779	0.879244	1	0	19.9846	19.9883	24.6019	22.6733
ATPAF2	0.867863	-0.204461	0.757091	1	0	8.08862	7.42808	9.03188	7.43034
ATPSCKMT	0.896006	-0.15842	0.758935	1	0	11.2798	12.155	14.1745	10.6563
ATR	0.82957	-0.269565	0.458522	1	0	42.0229	36.1371	46.3223	37.1517
ATRAID	1.38806	0.47307	0.21865	1	0	66.8575	85.4711	50.2891	77.1319
ATRN	1.06662	0.0930413	0.819126	1	0	111.298	116.746	119.366	129.282
ATRNL1	3.75872	1.91024	0.1838	1	0	3.79154	12.4444	0.0516846	2.00283
ATRX	1.20793	0.272536	0.507022	1	0	124.299	142.658	124.689	158.101
ATXN1	1.0947	0.130532	0.744786	1	0	84.3144	100.192	94.1047	95.1268
ATXN10	0.96522	-0.0510698	0.898426	1	0	97.2373	98.6487	87.2177	79.3946
ATXN1L	0.94511	-0.0814466	0.814097	1	0	47.3153	47.9256	53.8295	47.6704
ATXN2	0.843662	-0.245263	0.555602	1	0	23.6813	19.6796	22.7154	19.4626
ATXN2L	0.764209	-0.38796	0.331253	1	0	30.6641	25.815	32.6001	22.5357
ATXN3	0.981829	-0.0264564	0.947348	1	0	25.04	24.2329	27.6254	27.4739
ATXN7	0.928986	-0.106272	0.790525	1	0	22.9072	22.9016	28.026	24.4162
ATXN7L1	1.27271	0.347903	0.562658	1	0	8.72055	10.5344	5.99541	8.19478
ATXN7L3	0.961042	-0.057328	0.866693	1	0	46.3358	44.6842	48.0925	46.0651
ATXN7L3B	0.906523	-0.141584	0.703386	1	0	60.9017	58.1898	72.6039	62.8369
AUH	1.27787	0.353741	0.5075	1	0	9.51045	10.6887	8.78638	12.6897
AUP1	1.10496	0.143998	0.691817	1	0	53.7135	61.1225	56.3104	60.4518
AURKAIP1	0.960646	-0.0579231	0.878201	1	0	35.4825	32.5485	33.4787	33.6965
AUTS2	0.866273	-0.207107	0.71712	1	0	12.6069	13.8336	13.115	8.45469
AVEN	0.930099	-0.104544	0.810645	1	0	20.4585	18.5412	24.5631	23.3307
AVL9	0.835618	-0.259084	0.487835	1	0	39.906	33.2045	40.1202	33.6659
AVPI1	0.809414	-0.305051	0.431667	1	0	35.6721	27.3199	40.3786	34.2316
AXIN1	0.932627	-0.100627	0.839611	1	0	12.6069	13.467	18.0767	15.1512
AXIN2	0.910694	-0.134962	0.81054	1	0	13.6022	10.6694	7.92066	8.92864
AXL	0.600286	-0.736278	0.107044	1	0	579.032	288.46	525.335	374.468
AZI2	0.908694	-0.138134	0.724422	1	0	64.1087	68.1068	72.9011	56.4003
AZIN1	1.01312	0.0187986	0.963577	1	0	130.619	133.03	129.444	130.444
B2M	1.71948	0.781975	0.10725	1	0	1159.41	1344.5	584.255	1653.68
B3GALNT1	1.11362	0.155258	0.769037	1	0	11.4852	12.0779	9.34199	11.1149
B3GALNT2	0.814862	-0.295372	0.413347	1	0	46.7308	45.4753	55.3154	37.6868
B3GALT6	1.01621	0.0231985	0.955272	1	0	21.8014	23.7698	25.403	24.2021
B3GAT3	1.22522	0.293037	0.525993	1	0	14.2973	17.5959	16.4228	20.0436
B3GLCT	1.19561	0.25775	0.571383	1	0	17.836	19.0429	22.2115	28.8346
B3GNT2	0.947452	-0.0778745	0.876603	1	0	13.5548	11.4219	12.947	13.6835
B3GNT9	1.25784	0.330952	0.363576	1	0	54.8036	67.1421	52.6278	67.9892
B4GALT1	1.25241	0.324704	0.475021	1	0	539.979	577.557	492.787	715.882
B4GALT2	1.18714	0.247489	0.520306	1	0	51.4702	61.5276	61.9052	73.0651
B4GALT3	1.02112	0.0301548	0.945962	1	0	17.1883	19.313	23.5682	22.3063
B4GALT4	1.12214	0.166249	0.682557	1	0	99.3226	99.9028	60.8715	79.8533
B4GALT5	0.619416	-0.69102	0.0906473	1	0	86.1312	70.615	148.218	74.5481
B4GALT6	1.61251	0.689308	0.348034	1	0	3.68096	5.24789	5.09093	8.89807
B4GALT7	1.29699	0.375165	0.375125	1	0	19.0999	21.8791	17.211	25.2112
B4GAT1	1.26197	0.335678	0.46741	1	0	18.3416	19.0815	11.9521	19.1415
B9D1	1.16801	0.224058	0.730623	1	0	7.93064	9.26098	7.22292	8.4394
BABAM1	1.0478	0.067359	0.846231	1	0	42.3389	46.5364	45.3791	45.3771
BABAM2	1.39786	0.483225	0.184828	1	0	35.7037	42.3883	32.6001	53.0826
BACE1	1.27139	0.346405	0.41991	1	0	127.206	156.684	89.1559	118.396
BACE2	1.68766	0.755024	0.260862	1	0	48.2632	43.7388	81.274	174.873
BACH1	1.10259	0.140891	0.735898	1	0	105.247	100.134	110.553	137.798
BAD	1.36867	0.452776	0.231261	1	0	24.5976	31.2751	22.9867	33.8493
BAG1	1.30526	0.384332	0.298404	1	0	32.2439	41.3271	28.6074	38.0996
BAG2	0.941327	-0.0872327	0.818178	1	0	51.1858	43.6809	34.3961	36.8765
BAG3	1.12887	0.174876	0.634978	1	0	32.4493	34.6322	35.0163	41.5243
BAG4	1.14082	0.190073	0.637072	1	0	34.3767	35.8284	22.8834	29.492
BAG5	0.932014	-0.101576	0.783608	1	0	56.6994	56.8585	51.8396	44.3069
BAG6	0.910591	-0.135125	0.715913	1	0	48.6581	40.8255	35.4169	35.7299
BAHCC1	0.654335	-0.611899	0.174552	1	0	25.4823	16.9785	22.1468	14.188
BAHD1	1.29661	0.374747	0.526415	1	0	9.39987	10.9009	5.78867	8.79105
BAIAP2	1.23627	0.305992	0.656914	1	0	7.33032	8.31559	5.24599	7.23159
BAIAP2-DT	1.37526	0.459706	0.346972	1	0	13.0018	16.9785	9.31615	13.714
BAIAP2L1	2.49771	1.3206	0.129402	1	0	2.40131	2.60465	2.11907	8.68402
BAK1	0.899148	-0.153369	0.762819	1	0	13.6496	12.6181	11.7066	10.1823
BAMBI	1.56241	0.64377	0.0867853	1	0	64.9618	101.022	56.3233	88.4761
BANF1	0.828875	-0.270773	0.489828	1	0	30.2691	28.902	36.6702	26.5872
BANP	0.860657	-0.216489	0.689627	1	0	11.2482	10.0906	10.2982	8.45469
BAP1	1.03404	0.0482968	0.89205	1	0	51.0594	54.1574	53.7132	54.1834
BASP1	1.19959	0.262547	0.595176	1	0	179.672	201.195	271.305	339.793
BAX	0.991952	-0.0116582	0.9746	1	0	38.7685	39.1855	48.8549	47.7316
BAZ1A	0.767546	-0.381675	0.324851	1	0	29.732	25.9886	42.769	29.6602
BAZ1B	1.02277	0.0324777	0.936579	1	0	143.115	147.037	138.683	141.177
BAZ2A	1.00816	0.0117202	0.97515	1	0	68.7217	68.3962	58.8558	60.2225
BAZ2B	1.01089	0.0156276	0.967217	1	0	29.9532	31.4487	33.763	32.9626
BBC3	0.825933	-0.275904	0.650062	1	0	7.36191	7.15796	12.5594	9.29557
BBIP1	1.01736	0.0248336	0.964392	1	0	9.36827	9.91696	10.6729	10.4728
BBS1	1.40159	0.487069	0.250082	1	0	23.7603	34.1691	17.4694	23.6212
BBS10	1.04795	0.0675707	0.891869	1	0	12.2909	12.2322	15.6217	17.0164
BBS12	1.27181	0.346882	0.622082	1	0	5.08699	6.1161	5.15554	6.91053
BBS2	1.13428	0.181779	0.666605	1	0	28.7367	30.2525	42.4718	50.5141
BBS4	1.35292	0.436071	0.339649	1	0	21.8014	30.8892	14.8593	18.7135
BBS5	0.929844	-0.10494	0.851557	1	0	9.44726	10.0713	10.4403	8.42411
BBS7	0.964127	-0.0527051	0.907716	1	0	16.2088	16.7855	25.6226	23.5447
BBS9	1.07245	0.100907	0.818126	1	0	19.6054	22.072	17.4952	17.7197
BBX	1.26709	0.341517	0.397977	1	0	93.7301	105.228	78.3926	112.862
BCAP31	1.39458	0.479831	0.227969	1	0	79.8594	105.903	71.7253	105.493
BCAR1	0.999788	-0.000305471	1	1	0	30.8221	30.2332	38.2466	38.8182
BCAR3	0.847899	-0.238035	0.607412	1	0	24.8662	19.5059	36.1017	32.1829
BCAS2	0.878429	-0.187003	0.692275	1	0	18.5944	17.3065	18.684	15.4417
BCAS3	1.12424	0.168946	0.688381	1	0	20.2374	22.3035	17.702	20.3494
BCAT1	0.91106	-0.134382	0.794467	1	0	254.697	166.235	332.978	369.163
BCAT2	0.781709	-0.355296	0.514318	1	0	12.8754	9.1838	16.4615	13.7446
BCCIP	0.886646	-0.17357	0.680783	1	0	21.5644	20.6443	23.6328	19.432
BCDIN3D	1.3049	0.383944	0.582203	1	0	4.83422	6.98432	5.15554	6.05435
BCHE	1.45429	0.540318	0.35236	1	0	14.55	11.6534	5.59486	17.628
BCKDHA	1.10135	0.139275	0.776862	1	0	11.6906	12.0393	12.9858	15.1359
BCKDHB	1.07844	0.108943	0.822699	1	0	12.5437	13.6406	13.0762	13.9892
BCKDK	1.12394	0.16857	0.648271	1	0	38.421	39.5907	33.6983	41.4632
BCL10	1.04755	0.0670157	0.877485	1	0	18.6418	16.9013	18.0767	21.5572
BCL2	1.05344	0.0751062	0.921921	1	0	14.0129	16.4768	6.37013	4.99943
BCL2L1	1.28983	0.367183	0.392702	1	0	121.108	137.448	72.3197	112.036
BCL2L13	1.08899	0.122989	0.77431	1	0	108.233	123.653	82.3465	83.8895
BCL2L2	1.49623	0.581329	0.113659	1	0	45.9251	60.0613	34.9517	60.9411
BCL6	1.29387	0.371687	0.309015	1	0	33.6499	39.8222	34.1635	47.915
BCL7A	1.14437	0.194551	0.794366	1	0	6.50881	5.36365	6.73192	9.78482
BCL7B	1.129	0.175048	0.651499	1	0	27.0147	27.0112	26.7209	33.6506
BCL7C	0.958828	-0.0606565	0.878829	1	0	25.3717	25.5449	24.5631	22.3369
BCL9	0.857549	-0.221709	0.68947	1	0	12.6543	12.4637	10.9313	7.7667
BCL9L	0.887541	-0.172114	0.657674	1	0	70.886	65.6758	92.4637	79.3029
BCLAF1	0.917616	-0.124037	0.760553	1	0	117.285	113.524	115.127	99.744
BCLAF3	0.976442	-0.0343936	0.958698	1	0	8.2782	8.99087	8.41167	7.30803
BCOR	1.1059	0.14522	0.717782	1	0	20.7745	22.0334	22.2244	25.517
BCORL1	1.00803	0.0115325	0.988408	1	0	7.59888	6.23187	6.12462	7.59852
BCR	1.29447	0.372362	0.361839	1	0	32.7179	30.9664	23.9429	42.3652
BCS1L	0.825182	-0.277215	0.675005	1	0	8.92592	7.08079	8.17909	7.03284
BDH1	2.30199	1.20288	0.21581	1	0	1.6746	1.5435	1.69267	6.20724
BDH2	1.46792	0.553776	0.130601	1	0	30.3639	41.4236	26.7597	42.4263
BDKRB1	1.55791	0.639608	0.297081	1	0	11.501	10.5537	3.96679	13.5306
BDKRB2	1.2439	0.314865	0.574488	1	0	110.776	102.913	25.4676	66.552
BDNF	1.95818	0.969515	0.202725	1	0	5.84529	8.00689	14.5363	31.9077
BDP1	0.834236	-0.261473	0.474082	1	0	58.374	55.1221	64.5799	47.4564
BECN1	1.09552	0.131615	0.72565	1	0	67.8844	71.3481	64.9158	74.1353
BEND6	0.871784	-0.197957	0.748424	1	0	15.3399	14.1423	8.24369	6.42129
BEST1	1.6333	0.707788	0.086152	1	0	19.7634	33.899	16.2936	24.9971
BET1	0.96702	-0.0483821	0.926323	1	0	10.9639	10.7273	17.4435	16.7412
BET1L	1.18332	0.242844	0.493882	1	0	50.6013	60.6787	48.2088	56.2474
BEX3	1.29363	0.371429	0.373511	1	0	86.1628	102.392	51.775	76.0464
BEX4	1.43751	0.523574	0.293935	1	0	15.0556	16.7662	8.33414	16.8482
BFAR	0.909446	-0.13694	0.714442	1	0	57.6472	57.6882	74.2707	62.2865
BHLHE40	0.710609	-0.492872	0.293326	1	0	58.8953	59.2317	146.448	86.6874
BHLHE41	2.17476	1.12086	0.0443364	1	0	11.896	20.2584	4.89711	16.252
BHMT2	1.52247	0.606418	0.456003	1	0	16.4932	29.4036	6.42181	5.48867
BICC1	1.20112	0.264376	0.571569	1	0	360.528	386.723	229.983	322.547
BICD1	1.05631	0.0790342	0.848262	1	0	19.8424	20.1426	20.9969	22.9943
BICD2	0.954777	-0.0667641	0.852835	1	0	55.4197	53.2313	51.0127	48.389
BICRAL	0.934165	-0.0982511	0.793625	1	0	32.1807	31.6224	34.0731	30.2718
BID	1.20133	0.264638	0.645511	1	0	9.0997	8.95228	9.94928	13.9281
BIN1	0.896311	-0.157928	0.652283	1	0	52.0231	43.9704	41.2831	39.6591
BIN3	1.09179	0.126697	0.792195	1	0	16.6512	15.4543	11.8616	15.671
BIRC2	1.01707	0.0244198	0.944913	1	0	41.9755	39.6871	46.206	49.9943
BIRC6	0.998084	-0.00276741	0.995001	1	0	257.809	258.729	241.742	239.866
BIVM	0.810906	-0.302393	0.555201	1	0	13.8707	10.6115	12.5852	10.8397
BLCAP	1.02009	0.0287022	0.933682	1	0	40.1114	44.0861	44.4229	42.1512
BLMH	0.683847	-0.548255	0.304824	1	0	11.4694	9.33815	17.366	10.3811
BLOC1S1	1.01738	0.0248554	0.972126	1	0	7.09334	7.3509	7.85606	7.85843
BLOC1S2	1.2688	0.343464	0.359603	1	0	31.691	38.6067	29.7057	39.2922
BLOC1S3	1.00986	0.0141499	0.980088	1	0	10.4899	10.6501	11.0476	11.0997
BLOC1S4	1.02619	0.0373047	0.958546	1	0	5.7821	6.40551	7.41674	7.13986
BLOC1S6	1.07414	0.103178	0.789221	1	0	81.7235	87.8442	90.7969	97.4659
BLVRA	1.2484	0.320076	0.429752	1	0	21.3274	23.4997	18.516	26.2355
BLVRB	0.737833	-0.438634	0.407081	1	0	19.9688	12.4059	10.7116	10.2282
BLZF1	1.07166	0.0998489	0.803666	1	0	24.1553	25.7185	22.1985	23.9575
BMERB1	1.02915	0.0414585	0.922095	1	0	74.0773	65.7336	36.6831	48.2514
BMP1	0.93675	-0.0942643	0.817171	1	0	97.0319	79.1042	93.1485	99.0407
BMP2	2.67571	1.41992	0.129513	1	0	2.85946	6.84926	0.917401	3.25651
BMP2K	1.69408	0.760499	0.0355593	1	0	37.0781	60.1385	31.0108	55.2078
BMP4	1.67244	0.741951	0.392521	1	0	15.9877	19.0815	1.11122	9.50962
BMP6	0.513337	-0.962022	0.0431476	1	0	37.1729	26.0465	37.9365	12.5215
BMPER	1.82598	0.86867	0.276078	1	0	6.69839	4.68837	11.1509	27.902
BMPR1A	1.01644	0.0235233	0.951407	1	0	58.3898	61.6241	48.4414	46.9671
BMPR1B	0.924323	-0.113531	0.879009	1	0	4.09171	5.65306	9.72962	7.12457
BMPR2	0.861769	-0.214627	0.633245	1	0	218.582	235.055	246.729	165.944
BMS1	0.917931	-0.123543	0.734043	1	0	56.0042	54.0995	62.8743	55.0243
BMS1P14	1.1225	0.166712	0.807996	1	0	6.79318	6.54057	5.49149	7.24688
BMS1P20	0.940753	-0.0881115	0.847673	1	0	17.1251	17.0749	18.4126	16.359
BMT2	1.16846	0.224609	0.680923	1	0	18.9577	15.4157	32.1866	44.3374
BNC1	0.530653	-0.91416	0.466875	1	0	1.80098	0.617399	15.6217	8.62287
BNC2	0.992585	-0.010737	0.979848	1	0	125.532	105.961	78.1729	96.2275
BNIP1	0.77012	-0.376845	0.597826	1	0	6.30344	4.72696	5.67238	4.4949
BNIP2	0.991372	-0.0125013	0.975556	1	0	102.893	101.678	116.846	116.164
BNIP3L	1.32308	0.403897	0.372305	1	0	240.02	282.402	172.226	263.028
BOC	1.89456	0.921863	0.167114	1	0	27.7415	59.5597	12.0296	15.7933
BOD1	0.977866	-0.0322909	0.927861	1	0	49.1321	52.9612	53.2868	47.1964
BOD1L1	1.08264	0.114553	0.778611	1	0	128.265	135.133	108.977	121.714
BOK	0.750119	-0.414809	0.346731	1	0	38.8949	29.7316	26.2945	19.1721
BOP1	0.845186	-0.24266	0.647805	1	0	10.5531	9.91696	17.0818	13.4388
BORCS5	1.16337	0.218308	0.652971	1	0	13.1756	15.2806	11.6678	13.6223
BORCS6	1.3673	0.451328	0.545673	1	0	3.75995	4.66908	3.91511	5.82502
BORCS7	1.19975	0.262731	0.575861	1	0	13.144	15.0877	15.2599	18.9887
BORCS8	0.914943	-0.128246	0.861787	1	0	5.18177	4.76554	4.92296	4.47961
BPGM	1.67457	0.743788	0.125633	1	0	28.7525	45.1859	13.27	25.1806
BPHL	1.2234	0.290898	0.69973	1	0	3.19122	4.32179	5.02633	5.73329
BPNT1	0.980563	-0.0283184	0.953429	1	0	16.0035	16.2453	16.5132	15.6404
BPTF	0.97621	-0.0347372	0.928487	1	0	86.7315	84.6029	96.3142	94.0871
BRAF	0.93069	-0.103627	0.774747	1	0	53.6187	51.7457	54.5789	48.9547
BRAP	1.13136	0.178053	0.651975	1	0	21.9436	25.6606	24.3176	26.6789
BRAT1	0.931414	-0.102506	0.831056	1	0	13.618	14.2773	16.875	14.1268
BRCA1	0.804338	-0.314126	0.63766	1	0	9.85801	6.98432	7.57179	7.03284
BRCA2	0.560433	-0.835386	0.212893	1	0	10.1108	5.69164	10.1689	5.67214
BRCC3	1.10329	0.141809	0.753471	1	0	17.2989	18.7921	16.2936	18.2701
BRD1	0.873208	-0.195603	0.674252	1	0	16.588	13.6792	16.9396	15.5945
BRD2	1.0253	0.0360518	0.928365	1	0	116.385	118.772	110.502	113.856
BRD3	0.861494	-0.215087	0.569637	1	0	32.1965	25.9114	35.1197	32.0758
BRD3OS	1.19407	0.255886	0.493877	1	0	31.9122	35.7898	29.2535	37.2435
BRD4	0.766528	-0.383589	0.337936	1	0	25.6087	21.3388	31.0495	22.0923
BRD7	0.99026	-0.01412	0.970559	1	0	36.1618	33.6675	39.7584	41.509
BRD8	0.873107	-0.19577	0.605902	1	0	40.064	32.6257	33.1686	31.3114
BRD9	0.756245	-0.403074	0.363853	1	0	20.111	16.1874	23.3097	16.6495
BRF1	0.983943	-0.0233529	0.966446	1	0	12.5437	11.2096	9.43244	10.4117
BRF2	1.45446	0.540485	0.279581	1	0	9.84221	13.6792	9.54873	14.5243
BRI3	0.982906	-0.0248752	0.95661	1	0	79.2906	87.8442	137.365	125.108
BRI3BP	1.26791	0.342449	0.489857	1	0	10.8375	11.8463	10.8925	15.7016
BRINP1	2.24049	1.16381	0.0462134	1	0	14.4237	27.918	5.11677	15.8545
BRIX1	0.885329	-0.175714	0.700438	1	0	19.8582	17.866	19.2654	16.7718
BRK1	1.20213	0.265587	0.49514	1	0	83.4771	86.0113	74.1545	103.474
BRMS1	0.964021	-0.0528635	0.90916	1	0	16.4932	15.9752	17.857	17.1387
BRMS1L	0.977718	-0.0325097	0.96623	1	0	6.95116	7.19655	6.83529	6.28369
BROX	0.980167	-0.0289008	0.937433	1	0	49.5744	54.4275	54.3334	47.4258
BRPF1	0.872151	-0.197349	0.69623	1	0	12.8439	11.1711	13.4638	11.7724
BRPF3	1.02577	0.0367017	0.936069	1	0	24.4397	25.6799	18.9553	18.8358
BRSK1	1.61774	0.693975	0.346035	1	0	3.22281	5.42153	3.70837	5.79445
BRWD1	0.846568	-0.240302	0.526098	1	0	83.2086	66.5826	97.6839	86.5498
BRWD3	0.847313	-0.239033	0.550622	1	0	23.8709	21.4932	29.5894	23.8046
BSDC1	1.24459	0.315669	0.402363	1	0	62.5763	69.8818	56.0907	77.8046
BSG	1.18149	0.240604	0.609883	1	0	343.103	336.405	345.925	477.667
BST1	1.24394	0.314914	0.511394	1	0	114.094	87.2654	43.5701	108.841
BST2	1.79397	0.843158	0.690514	1	0	16.0509	29.1914	0.219659	0
BTAF1	0.845263	-0.242528	0.488826	1	0	50.0958	45.8033	56.8143	44.5668
BTBD1	0.892259	-0.164465	0.651695	1	0	63.0976	58.3249	62.8226	54.0305
BTBD10	0.946173	-0.0798241	0.841314	1	0	26.5566	25.7185	27.8838	25.7922
BTBD19	1.04794	0.0675525	0.919273	1	0	6.96696	8.14194	8.82514	8.40883
BTBD2	0.871115	-0.199066	0.570458	1	0	47.8366	41.2692	54.2301	47.6398
BTBD3	1.23572	0.305357	0.504189	1	0	21.0589	20.9915	26.6046	37.9009
BTBD6	0.998835	-0.00168158	0.997258	1	0	33.0022	35.2303	33.8276	31.5255
BTBD7	0.8627	-0.21307	0.606353	1	0	80.7125	81.1686	74.5938	52.8227
BTBD8	1.08071	0.11198	0.871578	1	0	6.55621	6.30904	6.80944	8.13363
BTBD9	1.1645	0.219715	0.590623	1	0	26.6356	28.9213	20.3637	25.8075
BTD	1.37763	0.462192	0.215793	1	0	45.9251	60.7366	31.6568	46.1415
BTF3	0.775301	-0.367171	0.36566	1	0	115.911	99.2275	147.43	104.942
BTF3L4	0.709975	-0.494159	0.22108	1	0	29.4318	25.9114	47.9116	29.0028
BTG1	0.984821	-0.0220665	0.963811	1	0	29.8426	28.4775	59.5148	59.5192
BTG2	1.33059	0.412066	0.38725	1	0	25.7035	29.4036	11.8875	20.6093
BTG3	1.36687	0.450875	0.305032	1	0	21.5802	22.4386	13.0762	24.9207
BTN2A1	1.16666	0.222378	0.585644	1	0	25.1822	27.0691	22.935	29.064
BTN2A2	1.52193	0.605903	0.239695	1	0	10.016	12.5409	8.73469	15.9921
BTN3A1	1.37378	0.458149	0.252019	1	0	33.2076	36.33	20.7126	37.7327
BTN3A2	1.41012	0.495816	0.321623	1	0	28.3102	29.8088	9.45828	23.4377
BTN3A3	1.3506	0.433601	0.326756	1	0	38.0576	38.5874	16.3323	34.8584
BTRC	1.21255	0.278042	0.45855	1	0	31.2328	33.9183	25.9715	35.4394
BUB3	0.901309	-0.149906	0.67496	1	0	46.8413	37.8928	52.1368	51.3091
BUD13	0.973658	-0.0385129	0.943407	1	0	10.3793	10.1099	11.5773	11.2678
BUD23	1.25021	0.322166	0.422941	1	0	18.7207	26.3938	23.0772	25.8686
BUD31	0.887984	-0.171394	0.653066	1	0	32.1491	33.1273	35.5719	27.0153
BVES	0.933963	-0.0985632	0.822016	1	0	23.4444	22.8823	19.9761	17.6738
BYSL	0.61118	-0.710331	0.285802	1	0	8.19921	6.01964	12.5077	6.63533
BZW1	0.950871	-0.0726792	0.864797	1	0	218.203	186.647	216.765	226.947
BZW2	0.564952	-0.823799	0.0799316	1	0	19.1315	12.1936	25.4288	12.9802
C10orf88	0.851218	-0.2324	0.725795	1	0	7.91485	6.7335	8.94143	7.61381
C11orf24	1.14497	0.195315	0.615366	1	0	61.1544	67.0842	67.4871	80.2049
C11orf49	1.03864	0.0546898	0.921188	1	0	10.6795	11.5955	8.7993	8.63816
C11orf54	0.912718	-0.131758	0.789392	1	0	12.0855	11.6727	16.3323	14.2644
C11orf58	0.995816	-0.00604899	0.987215	1	0	82.6398	81.3037	79.0257	79.6851
C11orf68	1.23989	0.310214	0.396602	1	0	46.0041	45.9962	29.8091	47.9915
C11orf95	1.26546	0.339665	0.429605	1	0	20.4269	22.7087	24.3305	33.9258
C12orf10	0.852788	-0.229741	0.608885	1	0	19.4159	18.6763	21.9143	16.573
C12orf29	1.01265	0.0181416	0.971648	1	0	12.6227	12.348	13.115	13.714
C12orf4	0.709144	-0.49585	0.220273	1	0	28.0258	23.7891	33.259	19.6767
C12orf43	0.835196	-0.259813	0.594465	1	0	14.1393	12.6953	16.3453	12.7661
C12orf45	0.927046	-0.109287	0.844073	1	0	14.1867	13.9301	11.7712	10.1365
C12orf49	0.984869	-0.021996	0.954707	1	0	59.9854	57.4567	76.4415	76.9025
C12orf57	0.805675	-0.31173	0.396421	1	0	41.8492	33.571	47.1493	38.1302
C12orf65	0.926484	-0.110162	0.867724	1	0	8.00963	8.02618	8.1274	6.92581
C12orf66	1.08459	0.117151	0.867057	1	0	6.19285	7.27373	6.30552	6.28369
C12orf75	1.01999	0.0285485	0.945202	1	0	25.6561	24.8696	19.4722	21.1597
C14orf119	1.02596	0.0369809	0.918076	1	0	36.2092	40.6325	44.7589	42.4416
C14orf132	1.39469	0.479943	0.255176	1	0	90.2229	103.298	45.3145	85.7242
C15orf39	1.06959	0.0970602	0.812388	1	0	23.3496	22.072	22.935	27.4281
C15orf40	1.09812	0.135042	0.801953	1	0	9.74742	10.9202	9.14817	9.83068
C15orf41	0.713111	-0.487801	0.480499	1	0	6.6036	5.65306	10.4144	6.48244
C15orf61	0.934394	-0.0978965	0.906723	1	0	3.06483	2.81688	6.20215	5.84031
C16orf58	0.982021	-0.0261748	0.941731	1	0	52.4813	52.9805	53.6228	51.2174
C16orf70	0.955481	-0.0657016	0.903156	1	0	10.0318	10.3414	11.6549	10.3811
C16orf72	0.976292	-0.0346147	0.925944	1	0	49.6376	52.2666	64.1406	58.8159
C16orf87	0.855092	-0.225849	0.760757	1	0	5.45034	5.05495	5.32351	4.15855
C16orf91	0.959664	-0.0593988	0.936857	1	0	4.9606	5.53729	5.69823	4.69365
C17orf75	0.835854	-0.258677	0.708641	1	0	6.74579	5.65306	7.701	6.42129
C17orf80	0.881887	-0.181335	0.682955	1	0	22.0067	22.2456	20.7901	15.5028
C17orf97	1.27652	0.352217	0.645139	1	0	3.44398	4.53402	5.23306	6.5436
C18orf21	0.91672	-0.125447	0.856945	1	0	6.19285	6.36692	8.65717	7.24688
C18orf25	0.991247	-0.0126835	0.975433	1	0	27.7257	27.9566	27.0827	26.3731
C19orf12	0.983867	-0.0234641	0.957357	1	0	19.0367	19.2744	25.7131	24.7525
C19orf25	1.165	0.220329	0.691585	1	0	9.22609	11.1711	7.95943	8.8522
C19orf44	1.00422	0.00607222	0.995577	1	0	6.24025	6.25116	5.29767	5.33578
C19orf47	0.925835	-0.111173	0.867202	1	0	8.35719	7.9683	8.19201	7.3539
C19orf48	0.523918	-0.932588	0.16723	1	0	9.63684	5.76882	13.2829	6.23782
C19orf53	0.972642	-0.0400189	0.908562	1	0	42.5601	44.8964	46.9942	42.2123
C1D	0.962133	-0.0556919	0.935617	1	0	5.87689	6.05822	8.68301	7.95016
C1GALT1	1.49655	0.581643	0.147169	1	0	69.1957	80.802	43.3634	87.6353
C1GALT1C1	1.43292	0.518953	0.200592	1	0	21.201	24.7152	15.4408	27.7797
C1orf109	1.17219	0.229207	0.676397	1	0	9.36827	11.7499	8.21785	8.86749
C1orf122	1.23693	0.30676	0.444387	1	0	23.16	29.8667	22.3665	26.4496
C1orf131	0.602623	-0.730671	0.293932	1	0	6.57201	4.82343	9.67794	4.96885
C1orf174	0.78943	-0.341116	0.48411	1	0	13.539	13.139	18.3609	12.0476
C1orf198	0.830418	-0.26809	0.543034	1	0	515.508	444.45	553.4	443.191
C1orf21	1.35769	0.441153	0.28268	1	0	68.7217	76.6925	36.4764	66.1239
C1orf216	0.968926	-0.0455415	0.910543	1	0	27.5203	24.2908	27.1086	28.6359
C1orf43	0.970565	-0.0431027	0.916494	1	0	156.828	159.096	161.308	149.677
C1orf50	1.1209	0.164657	0.813438	1	0	6.54041	7.29302	5.03925	5.68742
C1orf52	1.0182	0.0260156	0.959753	1	0	11.3746	11.6341	15.0531	15.2735
C1orf54	1.31928	0.399753	0.674551	1	0	6.84057	5.98105	0.697742	3.95979
C1QBP	0.742277	-0.429971	0.219185	1	0	52.1179	43.6617	59.6311	39.2922
C1QTNF6	0.37693	-1.40763	0.071723	1	0	5.41875	3.12558	9.48412	2.49207
C1R	1.29718	0.375377	0.425317	1	0	1114.81	1262.17	629.557	1000.57
C1RL	1.52508	0.608884	0.12154	1	0	55.1353	69.7274	49.0358	89.1336
C1RL-AS1	0.851395	-0.2321	0.733442	1	0	7.66208	6.98432	7.59763	6.00849
C1S	1.33049	0.411957	0.368115	1	0	1227.65	1315.12	865.575	1469.89
C2	1.72614	0.787546	0.105518	1	0	17.0935	18.7921	9.94928	27.8714
C20orf194	1.07706	0.107095	0.781758	1	0	29.8426	33.108	37.7039	39.6438
C20orf27	0.846985	-0.239591	0.616295	1	0	16.1457	13.0425	19.1491	16.8482
C21orf91	0.901998	-0.148804	0.795353	1	0	10.2372	10.2643	10.7504	8.66874
C22orf39	0.952279	-0.0705434	0.916825	1	0	7.06175	7.58243	8.60548	7.33861
C22orf46	1.21945	0.286235	0.552793	1	0	14.4395	15.3771	10.6858	15.2582
C2CD2	1.34505	0.42766	0.272284	1	0	38.9423	39.2434	34.5511	59.5956
C2CD2L	1.38473	0.469606	0.381308	1	0	8.34139	11.499	8.46335	11.7724
C2CD3	1.1076	0.147434	0.704303	1	0	34.2029	41.0377	29.5248	29.5532
C2CD4D-AS1	2.14492	1.10092	0.0784906	1	0	7.82006	11.7113	2.85557	11.1761
C2CD5	0.828822	-0.270865	0.474637	1	0	31.9437	29.4808	42.2134	31.9841
C2orf27A	1.26356	0.337498	0.439882	1	0	25.1664	29.9245	17.5986	24.1104
C2orf42	0.982457	-0.0255342	0.961805	1	0	12.986	13.4091	11.6936	10.8397
C2orf49	1.03396	0.0481745	0.907419	1	0	23.3496	24.3294	21.798	22.3522
C2orf68	0.878274	-0.187258	0.691076	1	0	15.1978	14.1423	19.2525	16.1144
C2orf69	0.932513	-0.100805	0.850716	1	0	11.4378	11.827	12.8178	10.7939
C2orf74	1.33142	0.412962	0.612175	1	0	8.89433	10.8624	2.77805	4.67836
C3	1.25756	0.330626	0.671234	1	0	1219.68	828.433	93.6912	823.193
C3orf14	0.930349	-0.104157	0.894031	1	0	4.51825	2.85547	5.1297	6.11551
C3orf18	1.60441	0.682043	0.163259	1	0	11.896	16.0909	8.43751	16.5272
C3orf38	1.08838	0.122188	0.769054	1	0	20.8061	23.712	23.426	24.4315
C4orf3	1.17824	0.236637	0.534698	1	0	44.2189	41.5008	47.7178	66.8119
C4orf46	1.30171	0.380413	0.527416	1	0	9.33667	11.3254	5.40104	7.85843
C5orf15	1.31461	0.394638	0.286246	1	0	52.892	63.3798	40.7145	59.6721
C5orf22	0.859947	-0.21768	0.612028	1	0	21.0589	22.1878	28.1681	20.1506
C5orf24	0.85508	-0.225868	0.509991	1	0	47.4891	41.5972	52.5632	43.9552
C5orf38	0.869412	-0.201889	0.805204	1	0	4.1391	3.29922	5.67238	5.22876
C5orf51	0.935209	-0.0966399	0.795076	1	0	56.652	51.4177	65.8978	63.1885
C6orf120	0.925949	-0.110996	0.759132	1	0	52.4023	48.7745	54.9924	50.667
C6orf132	1.02334	0.0332895	0.949903	1	0	15.103	10.6308	13.2829	18.4077
C6orf47	1.07745	0.107622	0.81324	1	0	19.8108	20.0847	14.7947	17.1999
C6orf62	0.799003	-0.323727	0.444511	1	0	99.1172	94.3848	119.921	80.633
C6orf89	1.16511	0.22046	0.604572	1	0	185.58	237.891	203.947	215.954
C7orf25	0.969712	-0.0443718	0.923417	1	0	17.2673	16.8048	17.8312	17.2304
C7orf26	0.887885	-0.171555	0.73528	1	0	13.8391	11.0746	12.7403	12.5215
C7orf50	0.975861	-0.0352527	0.929296	1	0	26.6514	28.2267	30.4551	27.5045
C8orf31	0.765477	-0.38557	0.63856	1	0	6.47722	6.25116	4.59993	2.23216
C8orf33	1.15522	0.208162	0.577119	1	0	31.217	37.2947	30.3259	33.8035
C8orf58	0.990306	-0.0140542	0.976937	1	0	18.0098	18.0782	16.0222	15.6251
C8orf82	0.897902	-0.15537	0.815225	1	0	7.56729	7.10008	9.10941	7.87372
C9orf16	1.28873	0.365948	0.38914	1	0	23.2074	25.7957	20.6351	30.6999
C9orf64	0.869058	-0.202476	0.662257	1	0	16.6196	16.7276	19.8469	14.9677
C9orf78	1.11329	0.154828	0.65109	1	0	43.2236	49.006	42.446	46.3709
C9orf85	0.941819	-0.0864788	0.885952	1	0	8.04123	6.90715	9.58749	9.69308
CA5BP1	0.922516	-0.116354	0.884347	1	0	4.50246	3.3571	7.79145	7.98074
CAAP1	0.894615	-0.160661	0.805096	1	0	7.85165	7.62101	9.58749	7.98074
CAB39	1.04402	0.0621536	0.866516	1	0	54.772	58.7107	54.6048	55.483
CAB39L	1.23998	0.310316	0.539665	1	0	11.0903	11.8077	9.45828	13.6682
CABIN1	1.06581	0.0919537	0.807655	1	0	64.4246	69.1872	67.2933	71.1998
CABLES1	1.7008	0.766214	0.0616636	1	0	93.9355	140.555	75.9117	148.316
CABLES2	1.06815	0.0951079	0.900763	1	0	5.008	4.24461	4.92296	6.36013
CACFD1	0.987398	-0.0182959	0.982216	1	0	5.75051	5.19001	5.6853	6.10022
CACHD1	1.19354	0.25525	0.64735	1	0	10.7269	12.1164	19.5626	24.034
CACNA1A	1.10389	0.142592	0.893527	1	0	13.4284	14.258	1.74435	2.49207
CACNA1C	0.78712	-0.345345	0.371317	1	0	74.2036	68.4926	79.31	52.3488
CACNA1H	1.14974	0.201313	0.917956	1	0	11.501	13.2934	0.219659	0.183465
CACNA2D1	1.18374	0.243346	0.578284	1	0	54.9458	74.9946	44.3066	42.5028
CACNB1	0.864933	-0.209339	0.768819	1	0	7.14074	6.30904	5.34935	4.4949
CACNB3	0.868359	-0.203637	0.769742	1	0	7.89905	5.94246	6.06002	6.17666
CACNB4	1.17071	0.227378	0.60939	1	0	39.6216	34.9988	18.3351	32.8403
CACTIN	0.847393	-0.238897	0.614112	1	0	15.7823	13.0618	16.72	14.4785
CACUL1	1.09193	0.126884	0.738993	1	0	58.6267	56.2797	64.231	77.8657
CACYBP	0.76991	-0.377238	0.322563	1	0	36.8728	27.7058	31.2433	24.7372
CAD	0.682363	-0.55139	0.141581	1	0	38.4052	28.5161	44.1386	27.8103
CADM1	19.5015	4.28551	0.041988	1	0	0.426549	0.173643	4.44487	94.928
CADPS2	1.07575	0.10534	0.886465	1	0	83.6667	73.9528	11.4869	28.4065
CALCOCO1	1.04561	0.0643495	0.877134	1	0	150.177	134.959	107.646	134.618
CALCOCO2	1.03221	0.0457306	0.900029	1	0	54.6772	60.3507	53.8941	51.7219
CALD1	1.19677	0.259149	0.631966	1	0	2606.56	2836.21	1155.23	1665.79
CALHM2	0.979142	-0.0304105	0.934627	1	0	36.5884	36.2336	43.7639	42.4416
CALHM5	1.00347	0.00499054	0.989984	1	0	46.7782	47.9063	63.6754	62.9286
CALM1	1.20798	0.272598	0.535598	1	0	189.198	220.006	133.049	169.262
CALM2	0.91703	-0.124959	0.773082	1	0	194.348	157.437	213.199	216.29
CALM3	1.0881	0.121813	0.771258	1	0	182.61	186.628	160.442	186.645
CALR	1.41954	0.505423	0.257214	1	0	951.219	1189.63	775.023	1260.83
CALU	0.926676	-0.109862	0.806026	1	0	1086.66	955.559	1225.08	1186.67
CAMK1	0.827291	-0.273533	0.609203	1	0	13.2546	9.2031	10.479	10.4269
CAMK1D	1.6087	0.685893	0.0953919	1	0	51.8493	75.805	29.3568	54.8255
CAMK2D	1.0717	0.0998984	0.812095	1	0	146.022	142.388	102.297	123.732
CAMK2G	1.10589	0.145207	0.726316	1	0	24.9926	23.6541	25.1446	31.7854
CAMK2N1	2.01539	1.01106	0.0818431	1	0	9.73163	14.2966	3.87634	13.1178
CAMKK1	1.1572	0.210638	0.784737	1	0	5.10278	6.36692	3.48871	3.57757
CAMKK2	0.990143	-0.0142918	0.968747	1	0	49.9694	48.8902	54.8115	54.8561
CAMLG	1.00414	0.00596546	0.989247	1	0	23.397	21.7826	27.4574	29.278
CAMSAP1	0.946476	-0.0793621	0.833488	1	0	30.2849	28.7669	31.8506	30.0424
CAMSAP2	0.9086	-0.138282	0.729295	1	0	102.814	97.0666	108.24	94.6987
CAMTA1	1.16393	0.219002	0.762182	1	0	4.47086	5.57588	4.57409	4.95356
CAMTA2	0.79712	-0.327131	0.454769	1	0	20.032	15.5893	24.8474	20.1812
CAND1	1.01626	0.0232632	0.95832	1	0	183.384	203.684	174.746	160.272
CANT1	1.21553	0.281589	0.458824	1	0	78.3901	82.6156	62.8355	89.0418
CANX	1.13992	0.188939	0.668888	1	0	896.874	1054.57	829.757	913.657
CAP1	0.93228	-0.101165	0.822315	1	0	359.343	302.583	361.973	369.881
CAP2	1.10936	0.149728	0.757425	1	0	24.2343	24.5995	12.4947	16.1449
CAPG	0.766853	-0.382979	0.412194	1	0	25.4507	16.1102	33.7888	29.3086
CAPN1	1.04447	0.0627648	0.870826	1	0	89.7806	74.7438	65.213	87.1307
CAPN10	1.09972	0.137135	0.84502	1	0	5.68731	5.84599	6.34428	7.38448
CAPN15	0.865482	-0.208424	0.614957	1	0	23.397	20.5092	27.4704	23.5141
CAPN2	1.07263	0.101157	0.828973	1	0	367.574	392.202	264.78	286.084
CAPN5	1.43536	0.521411	0.1541	1	0	42.0545	51.1669	27.2378	48.2819
CAPN7	0.946063	-0.0799912	0.825169	1	0	40.8223	39.0505	42.8594	40.1177
CAPNS1	1.12903	0.175087	0.64482	1	0	62.6236	78.9112	67.3063	67.7904
CAPRIN1	0.984498	-0.0225404	0.959101	1	0	316.42	309.703	302.833	299.95
CAPRIN2	1.09675	0.133233	0.722838	1	0	34.2187	37.7964	31.3984	34.1704
CAPZA1	0.868489	-0.203421	0.636602	1	0	218.519	194.828	201.634	170.072
CAPZA2	1.02261	0.0322544	0.931542	1	0	88.7537	79.6058	79.7752	92.7264
CAPZB	1.06004	0.0841167	0.839235	1	0	157.396	149.275	130.426	155.823
CARD10	0.90102	-0.150369	0.82227	1	0	13.5864	6.05822	5.1297	10.7939
CARD19	0.917335	-0.12448	0.857819	1	0	6.54041	5.36365	6.40889	6.51302
CARD6	1.57357	0.654045	0.074103	1	0	38.8317	51.3405	31.2563	58.9382
CARD8	0.988763	-0.0163038	0.975005	1	0	15.0872	16.0524	12.9728	11.6959
CARF	0.989306	-0.015511	0.982124	1	0	10.1266	9.10663	6.74484	7.58323
CARHSP1	1.63033	0.705161	0.0611302	1	0	35.9249	48.4851	33.8534	65.2678
CARM1	0.836235	-0.258019	0.496931	1	0	37.4415	32.2784	44.5263	36.265
CARMIL1	0.85546	-0.225227	0.554601	1	0	55.4671	40.5747	34.1118	36.0509
CARNMT1	0.863444	-0.211826	0.622983	1	0	19.5422	16.1681	22.4182	20.0589
CARS1	0.737712	-0.43887	0.255019	1	0	90.2387	84.5257	120.283	70.787
CARS2	0.955343	-0.0659092	0.861613	1	0	51.8809	51.3598	65.1097	60.4059
CASC3	0.927292	-0.108904	0.770634	1	0	30.3481	29.5001	32.6905	28.9569
CASC4	1.43301	0.519044	0.234568	1	0	187.697	230.618	173.764	287.353
CASD1	1.00634	0.00912369	0.991115	1	0	6.76158	6.00034	8.07572	8.92864
CASK	1.13725	0.185553	0.619912	1	0	59.8116	75.3033	59.8895	60.834
CASKIN2	1.02745	0.0390714	0.957977	1	0	5.11858	5.15142	4.22521	4.44903
CASP1	1.01249	0.0179043	0.980731	1	0	6.87217	7.79466	6.39597	5.64156
CASP10	1.30087	0.379471	0.434747	1	0	13.8075	16.8434	10.5178	14.7995
CASP2	0.744545	-0.425569	0.357092	1	0	18.8945	15.57	20.9064	14.0657
CASP3	0.748167	-0.418568	0.268806	1	0	43.271	30.4069	41.7611	33.2072
CASP4	0.845736	-0.241721	0.505321	1	0	64.0929	59.5597	64.7866	49.4439
CASP6	1.13718	0.185464	0.790388	1	0	5.16598	6.30904	6.20215	6.62004
CASP7	0.950008	-0.073988	0.880397	1	0	13.8865	12.7338	18.8003	18.316
CASP8	0.982625	-0.0252874	0.968357	1	0	14.4079	14.586	7.48134	6.92581
CASP8AP2	0.852099	-0.230908	0.572328	1	0	26.6988	24.0978	27.4704	22.0617
CASP9	1.12345	0.167938	0.813479	1	0	5.33976	5.76882	6.65439	7.70554
CAST	1.05092	0.071654	0.868726	1	0	234.57	230.367	225.435	253.06
CASTOR2	1.65017	0.722612	0.0784206	1	0	72.5764	107.003	72.1517	131.82
CASTOR3	1.69558	0.761777	0.123593	1	0	12.2751	17.1328	7.48134	16.359
CAT	1.20573	0.269901	0.448769	1	0	46.5096	57.939	41.8128	48.5571
CAV1	1.68963	0.75671	0.154601	1	0	226.908	229.923	74.8522	279.922
CAV2	1.20095	0.264171	0.510028	1	0	27.3939	27.4549	21.9918	31.8465
CAVIN1	0.951798	-0.0712728	0.874804	1	0	1209.42	928.876	876.041	1056.06
CAVIN2	0.734043	-0.446063	0.638082	1	0	71.3916	54.2925	12.7532	7.47621
CAVIN3	0.648596	-0.624607	0.0921616	1	0	82.7346	48.9481	59.3985	43.2367
CBFA2T2	0.956261	-0.0645232	0.866638	1	0	27.6151	31.5838	35.8949	29.1557
CBFB	0.938996	-0.0908087	0.811626	1	0	30.4113	31.6417	34.7708	29.5685
CBL	0.910596	-0.135118	0.71879	1	0	38.105	30.812	38.9573	39.3533
CBLB	0.915316	-0.127659	0.741653	1	0	62.6552	71.2516	78.0825	57.5775
CBLL1	0.975512	-0.0357688	0.954046	1	0	6.80898	7.89112	10.3369	8.83691
CBLN3	1.38575	0.470671	0.52263	1	0	4.73943	5.15142	3.88927	6.8035
CBR1	1.19151	0.252789	0.486644	1	0	56.257	65.4635	50.8706	62.1794
CBR3	0.851195	-0.232438	0.746752	1	0	31.3908	16.554	3.88927	13.4694
CBR4	1.10379	0.142468	0.784486	1	0	11.738	14.1037	10.6212	10.5798
CBWD1	0.825145	-0.277281	0.549567	1	0	16.667	15.57	20.5059	15.1053
CBWD2	1.15119	0.203132	0.674637	1	0	14.0287	16.1488	20.0536	23.086
CBWD5	1.06004	0.0841152	0.881799	1	0	7.51989	8.97157	11.2543	10.9315
CBX1	0.992132	-0.0113953	0.974438	1	0	45.2615	47.231	42.5752	39.919
CBX3	0.851974	-0.231119	0.542741	1	0	72.4185	61.6048	81.5066	69.5333
CBX4	1.2014	0.264714	0.578015	1	0	13.0808	15.9173	16.1385	19.1874
CBX5	0.836914	-0.256849	0.547265	1	0	209.814	175.785	179.178	149.769
CBX6	1.2585	0.3317	0.463514	1	0	223.764	228.65	125.904	211.398
CBX8	1.44333	0.529405	0.470574	1	0	3.38079	5.518	6.08586	8.14892
CBY1	1.11487	0.15687	0.742729	1	0	13.1282	15.2034	14.7559	15.885
CC2D1A	0.87291	-0.196095	0.670793	1	0	18.6733	15.7244	20.2733	18.2701
CC2D1B	1.02629	0.037438	0.923302	1	0	33.413	30.6963	33.0006	37.4575
CC2D2A	0.624139	-0.680062	0.192366	1	0	24.4397	17.2679	18.7486	9.69308
CCAR1	0.866441	-0.206826	0.564348	1	0	57.4419	50.1829	56.4654	48.5113
CCAR2	0.862881	-0.212766	0.557192	1	0	57.4261	54.2925	66.5827	52.7157
CCBE1	0.956862	-0.0636169	0.951561	1	0	54.9774	50.974	4.71622	6.14609
CCDC102A	1.08228	0.114074	0.863698	1	0	9.58944	8.79793	5.78867	7.84314
CCDC106	1.00687	0.00987446	0.988541	1	0	7.53569	8.08406	6.38305	5.93204
CCDC107	1.2138	0.279536	0.559644	1	0	17.3779	17.673	11.8228	17.7656
CCDC113	1.32357	0.404435	0.584129	1	0	3.39659	4.53402	4.18645	5.50396
CCDC115	1.49476	0.579913	0.192357	1	0	14.2183	18.8885	13.6706	22.7956
CCDC117	0.933901	-0.098658	0.806539	1	0	23.9183	23.9242	29.5119	25.9756
CCDC12	0.772969	-0.371517	0.501708	1	0	10.9323	7.83324	10.7762	8.94393
CCDC124	0.860363	-0.216983	0.607578	1	0	22.4965	20.9915	30.3518	24.4773
CCDC125	0.94672	-0.0789904	0.911815	1	0	7.56729	6.79138	5.51733	5.59569
CCDC127	1.35098	0.434003	0.255059	1	0	32.0859	40.729	24.8732	36.2191
CCDC130	1.01021	0.0146483	0.9784	1	0	12.0066	12.155	11.6032	11.6959
CCDC136	1.43342	0.519465	0.284643	1	0	11.2008	14.0265	9.38075	15.4722
CCDC137	0.942886	-0.0848447	0.853447	1	0	19.4633	17.21	17.0818	17.2457
CCDC14	0.906717	-0.141277	0.799062	1	0	13.8549	12.811	10.8279	9.57077
CCDC142	0.845126	-0.242761	0.739887	1	0	5.22917	4.3025	4.91004	4.26557
CCDC144A	0.981463	-0.0269935	0.962685	1	0	14.4079	8.93298	8.17909	13.2248
CCDC144B	1.10307	0.14153	0.790659	1	0	13.9497	12.0972	8.16616	12.2922
CCDC149	1.34147	0.42381	0.270821	1	0	24.4081	31.9311	21.7334	29.966
CCDC170	1.41433	0.500116	0.533028	1	0	3.52298	7.73678	4.40611	3.48584
CCDC171	0.714704	-0.484582	0.503601	1	0	6.6036	4.47614	5.67238	4.29615
CCDC174	0.941228	-0.0873835	0.849062	1	0	16.7934	18.0589	19.7694	16.359
CCDC18-AS1	1.1198	0.16324	0.833161	1	0	5.03959	5.55659	3.30781	3.79162
CCDC186	1.03718	0.0526621	0.904018	1	0	19.3685	16.9592	18.7615	22.5815
CCDC22	0.848972	-0.236211	0.728867	1	0	7.53569	6.03893	9.07064	8.05718
CCDC25	1.00534	0.0076901	0.984603	1	0	43.35	41.6358	32.936	35.0572
CCDC28A	0.890053	-0.168037	0.763801	1	0	9.28928	8.21912	11.0605	9.89184
CCDC32	1.02324	0.0331379	0.949615	1	0	10.8217	12.3287	12.7144	11.7571
CCDC43	0.848305	-0.237345	0.574348	1	0	21.3748	17.8467	23.8524	20.5175
CCDC47	1.02396	0.0341554	0.932968	1	0	102.419	113.042	99.2473	93.4603
CCDC50	0.967664	-0.0474226	0.903265	1	0	80.5387	72.3321	65.549	69.0288
CCDC51	0.957811	-0.0621876	0.899078	1	0	21.5486	17.7888	12.4947	14.8148
CCDC57	0.748019	-0.418853	0.443222	1	0	10.1266	7.81395	12.3397	8.9898
CCDC58	0.82878	-0.270939	0.700493	1	0	6.31924	4.93919	6.09878	5.35107
CCDC59	0.799216	-0.323342	0.545188	1	0	11.2166	10.8624	14.6138	9.78482
CCDC6	0.818395	-0.289132	0.4691	1	0	94.3462	73.5476	72.7331	63.1885
CCDC66	1.02329	0.033216	0.947067	1	0	13.9813	14.4124	13.9678	14.188
CCDC69	1.447	0.533064	0.372348	1	0	18.5628	11.2096	13.5801	35.2865
CCDC71	0.910357	-0.135496	0.770055	1	0	18.2942	16.3611	19.1104	17.6891
CCDC71L	1.11468	0.156627	0.684849	1	0	73.9825	83.1559	92.0761	101.946
CCDC74A	1.94901	0.962739	0.230432	1	0	14.6448	28.6897	3.82466	7.30803
CCDC74B	1.46397	0.549891	0.602476	1	0	8.89433	12.9847	1.49885	2.23216
CCDC77	0.971533	-0.0416645	0.955708	1	0	5.98748	5.32506	5.71115	6.03907
CCDC8	0.401853	-1.31526	0.249878	1	0	17.8992	14.258	19.5497	0.795016
CCDC80	0.674324	-0.568487	0.253988	1	0	4734.28	2908.29	2471.65	1950.83
CCDC82	1.05219	0.0734016	0.876044	1	0	16.8882	17.3257	15.7509	17.0164
CCDC85B	1.48686	0.572269	0.150976	1	0	53.7609	62.9168	29.8995	61.4609
CCDC86	0.874791	-0.192989	0.702954	1	0	12.5911	11.3447	13.5026	11.4819
CCDC88A	0.745652	-0.423425	0.281075	1	0	74.8988	54.7555	55.9227	42.7933
CCDC9	0.871988	-0.197619	0.784806	1	0	5.71891	5.24789	5.64654	4.66308
CCDC90B	1.04393	0.0620218	0.884027	1	0	27.4729	31.8539	25.9844	23.9575
CCDC91	0.782277	-0.354248	0.426692	1	0	19.2105	15.6472	22.0952	16.6648
CCDC92	1.05205	0.0732015	0.857961	1	0	26.8252	28.709	22.6378	23.3307
CCDC93	1.19671	0.259077	0.504162	1	0	57.1259	66.8334	65.7945	80.2661
CCDC97	0.812931	-0.298795	0.496017	1	0	19.5264	17.866	22.9092	16.6342
CCDC9B	1.97896	0.984744	0.0748992	1	0	10.7427	13.6792	11.5773	30.4858
CCHCR1	0.807391	-0.30866	0.650633	1	0	8.51517	6.69492	7.35213	6.11551
CCL2	1.44064	0.526715	0.27566	1	0	23.6655	20.4899	11.7841	30.5623
CCM2	1.03985	0.0563817	0.889279	1	0	23.5392	22.1878	22.5474	25.731
CCN1	0.793081	-0.334459	0.493181	1	0	362.756	279.643	537.416	434.262
CCN2	1.13308	0.180254	0.69381	1	0	598.147	630.538	470.058	579.827
CCN3	1.16419	0.219328	0.76208	1	0	94.8676	108.315	22.78	28.6512
CCN4	0.89919	-0.153302	0.858639	1	0	11.1219	6.1354	41.2572	40.9586
CCNA2	0.801986	-0.318351	0.655611	1	0	6.88797	5.28647	5.63362	4.75481
CCNB1	0.57197	-0.80599	0.240415	1	0	13.0808	5.26718	7.76561	6.65062
CCNC	0.827962	-0.272364	0.526371	1	0	19.8266	17.1328	25.6485	20.5175
CCND1	2.34488	1.22951	0.0419462	1	0	372.219	510.318	462.564	1447.14
CCND3	1.08201	0.113711	0.817105	1	0	13.9023	13.0233	11.9004	14.8913
CCNDBP1	1.23501	0.304522	0.428019	1	0	39.906	38.2401	34.6804	53.8624
CCNE1	1.30271	0.38152	0.605538	1	0	5.84529	5.19001	3.16568	6.5436
CCNG1	1.14599	0.196593	0.637336	1	0	101.345	96.7772	73.0562	103.077
CCNG2	1.11012	0.150715	0.747815	1	0	15.6243	16.5154	26.3591	30.0883
CCNH	1.09846	0.135482	0.750008	1	0	32.7494	33.2816	20.3766	25.0736
CCNI	0.907325	-0.140309	0.740567	1	0	185.944	183.811	223.226	187.44
CCNJ	0.829258	-0.270107	0.707761	1	0	4.83422	5.07424	8.04987	5.61098
CCNK	0.990655	-0.0135458	0.976914	1	0	17.0935	18.6763	18.9941	17.0776
CCNL1	0.96343	-0.0537482	0.886576	1	0	69.796	62.9168	55.1475	57.4552
CCNL2	0.702456	-0.50952	0.165167	1	0	68.232	52.5753	74.2966	47.5481
CCNQ	1.1768	0.234872	0.683797	1	0	7.82006	9.4925	12.0554	13.8975
CCNT1	1.09385	0.129416	0.711201	1	0	40.5695	48.678	47.2139	47.3493
CCNT2	0.845986	-0.241295	0.548101	1	0	29.7162	28.7862	31.7731	23.2389
CCNY	0.954034	-0.067887	0.863639	1	0	97.1741	93.0728	98.7951	93.8884
CCNYL1	0.848324	-0.237312	0.628096	1	0	46.1304	31.0822	17.2239	22.658
CCP110	1.10073	0.138465	0.77888	1	0	12.5595	15.242	13.9936	13.9892
CCPG1	1.12206	0.166149	0.650439	1	0	42.3863	56.7621	56.9047	54.6574
CCS	1.08193	0.113604	0.834836	1	0	10.1108	12.4059	9.56165	8.88278
CCSAP	1.56704	0.648039	0.351886	1	0	4.78682	6.07752	6.37013	11.4054
CCSER2	0.919381	-0.121265	0.76418	1	0	96.2578	92.2818	112.556	99.6981
CCT2	0.696028	-0.522783	0.177005	1	0	97.2057	68.8592	123.268	84.5928
CCT3	0.809829	-0.30431	0.45847	1	0	153.952	127.088	170.21	135.428
CCT4	0.801928	-0.318456	0.437596	1	0	123.004	100.096	145.053	114.865
CCT5	0.728994	-0.456022	0.290707	1	0	134.142	109.781	204.387	137.003
CCT6A	0.730632	-0.452782	0.258459	1	0	115.042	93.0342	135.142	89.7604
CCT7	0.940267	-0.0888579	0.828746	1	0	129.371	126.297	146.655	133.242
CCT8	0.986566	-0.0195121	0.959877	1	0	84.583	85.2975	96.5468	93.3991
CCZ1	0.774434	-0.368786	0.325133	1	0	59.0217	44.3562	39.9263	32.2746
CCZ1B	0.905121	-0.143817	0.71468	1	0	34.5188	29.7895	44.4617	41.6925
CD109	1.16034	0.214542	0.65945	1	0	234.302	186.995	228.782	350.327
CD151	1.33957	0.421774	0.411553	1	0	287.746	284.872	315.909	523.763
CD164	0.893505	-0.162452	0.703509	1	0	147.222	132.49	198.831	176.708
CD24	10.2828	3.36217	0.0332487	1	0	0.853097	8.08406	0.0258423	0.963193
CD248	0.711315	-0.491439	0.272651	1	0	535.935	386.569	454.954	318.266
CD27-AS1	0.81307	-0.298548	0.658495	1	0	11.3588	8.48923	7.30045	6.68119
CD276	1.02815	0.040054	0.919662	1	0	69.5432	66.7562	76.3123	83.2015
CD2AP	1.00736	0.0105754	0.978736	1	0	35.1508	32.2591	27.0181	30.3635
CD2BP2	1.03159	0.044873	0.901074	1	0	49.1953	54.8327	54.9666	52.624
CD320	1.57158	0.652211	0.106215	1	0	18.7365	27.3585	15.1823	25.9451
CD34	0.766455	-0.383726	0.699707	1	0	51.9599	32.4327	1.92525	8.86749
CD36	2.11194	1.07857	0.38985	1	0	157.633	403.547	41.2185	16.4201
CD3EAP	0.795117	-0.330762	0.440677	1	0	22.1963	18.6377	25.9715	19.6614
CD40	1.44258	0.528656	0.699229	1	0	7.75686	12.8882	1.4084	0.336353
CD44	1.2543	0.326878	0.492781	1	0	421.272	446.244	464.024	664.175
CD46	1.36974	0.453897	0.289214	1	0	95.0729	116.225	117.518	174.965
CD47	1.10853	0.148646	0.70819	1	0	75.3885	64.2866	45.3274	69.5181
CD55	0.825916	-0.275934	0.517556	1	0	124.995	75.6699	96.6631	107.388
CD59	1.70914	0.773269	0.114834	1	0	1116.7	1270.18	815.79	2032.7
CD63	1.64275	0.716115	0.111407	1	0	757.677	1063.43	612.449	1187.34
CD70	0.436742	-1.19515	0.10565	1	0	9.65264	4.72696	8.69593	3.28709
CD81	1.32787	0.409114	0.356662	1	0	239.025	258.883	194.541	316.829
CD9	1.90013	0.926102	0.218088	1	0	29.5266	17.0749	4.87127	48.2667
CD99	1.63238	0.706978	0.11309	1	0	256.798	404.068	209.439	357.008
CD99L2	1.46644	0.552321	0.190659	1	0	96.7317	124.136	102.814	168.482
CDADC1	1.01227	0.0175941	0.981464	1	0	6.17705	6.65633	6.49934	6.17666
CDAN1	1.15722	0.210665	0.693227	1	0	8.86273	11.036	10.0785	10.8856
CDC123	0.92376	-0.114409	0.771277	1	0	25.9563	27.59	32.1737	26.1132
CDC14B	1.14093	0.190215	0.615614	1	0	33.9975	33.9955	37.2517	47.2882
CDC16	0.835028	-0.260103	0.458975	1	0	52.4497	47.2117	53.739	41.4632
CDC23	0.793747	-0.33325	0.412446	1	0	25.2612	21.3774	32.5096	24.4773
CDC25B	0.639294	-0.64545	0.0953107	1	0	52.9078	28.1688	37.3938	29.5532
CDC26	1.34775	0.430553	0.561815	1	0	3.44398	5.47941	4.41903	5.12174
CDC27	0.955113	-0.0662573	0.869813	1	0	102.514	95.0408	94.8154	93.4297
CDC34	0.984837	-0.0220434	0.960548	1	0	18.1678	17.0749	20.6738	21.175
CDC37	0.970499	-0.0432015	0.91488	1	0	118.217	108.103	117.88	121.026
CDC37L1	0.964491	-0.052161	0.912584	1	0	16.7776	16.1874	18.2834	17.628
CDC40	0.928906	-0.106395	0.783038	1	0	37.4573	36.0792	34.6933	30.9445
CDC42	0.914859	-0.128378	0.765853	1	0	204.127	174.338	231.482	224.179
CDC42BPA	0.911905	-0.133045	0.75136	1	0	183.1	165.617	204.335	187.685
CDC42BPB	0.937704	-0.0927953	0.825351	1	0	185.075	186.396	209.193	183.312
CDC42EP1	0.832327	-0.264778	0.493439	1	0	33.2708	33.7833	50.0565	35.577
CDC42EP2	0.810912	-0.302383	0.516674	1	0	21.3432	15.0491	19.3559	17.949
CDC42EP3	1.07893	0.109597	0.830263	1	0	315.946	406.866	260.271	214.838
CDC42EP4	0.771351	-0.374541	0.42082	1	0	39.0213	27.918	19.8856	17.5209
CDC42EP5	0.619586	-0.690623	0.212739	1	0	12.2593	7.00361	16.4745	10.7939
CDC42SE1	0.817636	-0.29047	0.443696	1	0	62.1023	57.1287	83.1217	61.6138
CDC42SE2	0.899045	-0.153535	0.748606	1	0	14.3131	12.7724	15.5571	14.081
CDC5L	0.972893	-0.0396469	0.913225	1	0	57.2365	54.4275	57.5766	57.2717
CDC6	0.677041	-0.562684	0.449265	1	0	10.2056	6.52127	4.93588	3.73046
CDC73	0.991141	-0.0128384	0.972821	1	0	42.5127	42.8706	38.1303	37.06
CDCA2	1.08512	0.117848	0.902538	1	0	7.06175	1.96796	2.15783	8.02661
CDCA4	0.920484	-0.119535	0.868182	1	0	7.31452	5.63376	7.19708	7.72083
CDCA7L	0.594375	-0.750556	0.20728	1	0	11.5958	7.02291	24.7182	14.5549
CDCP1	3.94183	1.97886	0.0504533	1	0	6.77738	4.34108	0.994928	26.2814
CDH11	1.11598	0.158306	0.729745	1	0	683.552	959.997	1099.96	1030.37
CDH13	0.709928	-0.494256	0.663191	1	0	41.47	11.499	220.564	174.521
CDH2	0.584136	-0.775624	0.141608	1	0	121.377	152.845	287.172	85.8159
CDH4	0.48899	-1.03212	0.0456899	1	0	17.2357	8.23841	25.5451	12.6744
CDH6	1.31746	0.397761	0.594924	1	0	64.3614	97.5683	25.3125	20.5787
CDIP1	1.19824	0.260921	0.624106	1	0	14.8502	16.7662	8.95435	11.7571
CDIPT	1.1074	0.147175	0.715911	1	0	89.196	92.1081	90.9003	107.327
CDK10	0.802594	-0.317258	0.503645	1	0	16.0667	12.5409	18.1542	14.9218
CDK11A	0.987652	-0.0179257	0.975671	1	0	10.6163	11.692	9.56165	8.24065
CDK11B	0.873315	-0.195425	0.711448	1	0	11.58	9.8012	14.8593	13.2859
CDK12	0.931437	-0.10247	0.782624	1	0	81.8341	82.6349	89.6728	77.1166
CDK13	0.873343	-0.19538	0.592516	1	0	59.701	53.7137	64.3861	54.6574
CDK14	0.618225	-0.693797	0.0581449	1	0	69.6696	49.4498	86.184	46.906
CDK15	4.41627	2.14283	0.0659871	1	0	0.458145	0.540224	0.865717	5.32049
CDK16	1.02648	0.0377068	0.929243	1	0	99.1172	91.838	107.917	120.674
CDK17	0.990794	-0.013343	0.975048	1	0	19.795	23.9821	27.2249	22.6121
CDK19	0.916053	-0.126497	0.743329	1	0	30.6641	29.2107	29.8608	26.2355
CDK2	0.731818	-0.450442	0.416334	1	0	11.6906	7.31231	10.9054	9.21913
CDK20	1.00536	0.00771479	0.993891	1	0	7.20393	7.44737	5.38812	5.21347
CDK2AP1	1.00806	0.011575	0.977383	1	0	85.0253	81.458	96.7794	101.808
CDK2AP2	1.09608	0.132351	0.816265	1	0	8.76794	9.22239	11.9779	13.5153
CDK4	1.02302	0.0328344	0.935199	1	0	116.29	130.715	120.8	111.837
CDK5	1.10055	0.138231	0.798631	1	0	8.294	10.3607	9.91052	9.67779
CDK5RAP1	0.901874	-0.149002	0.779097	1	0	12.0223	11.5183	11.7324	9.90713
CDK5RAP2	0.768822	-0.379279	0.275154	1	0	46.7782	41.4429	56.0778	37.641
CDK5RAP3	1.01579	0.0225957	0.957171	1	0	37.4573	38.8575	25.7777	25.3794
CDK6	1.26687	0.34127	0.384904	1	0	76.6208	100.539	79.6718	97.4659
CDK7	1.09555	0.131658	0.74316	1	0	23.3654	24.6766	25.4805	28.8346
CDK8	1.02408	0.0343331	0.945342	1	0	13.1914	12.0972	12.4043	14.1115
CDK9	0.950115	-0.0738267	0.844402	1	0	35.9091	34.6708	34.2281	31.9688
CDKAL1	0.851285	-0.232286	0.624417	1	0	15.7981	14.8754	16.7587	12.8426
CDKL1	0.822206	-0.282427	0.722223	1	0	7.21973	12.1936	12.0813	3.68459
CDKL5	0.673072	-0.571167	0.436068	1	0	9.66843	7.6596	7.72685	4.05153
CDKN1A	1.49709	0.582156	0.202813	1	0	536.598	781.086	598.004	917.51
CDKN1B	0.758788	-0.398231	0.353749	1	0	26.288	21.9562	25.2092	17.1234
CDKN2A	1.88866	0.917363	0.0548163	1	0	11.2798	18.0396	14.5751	30.7916
CDKN2AIP	1.20987	0.274853	0.583698	1	0	11.7538	14.3352	10.5695	12.6744
CDKN2AIPNL	0.999457	-0.00078431	1	1	0	7.55149	5.73023	6.95158	8.76047
CDKN2B	0.545354	-0.874736	0.0645099	1	0	40.1746	45.0122	89.9958	25.9909
CDKN2C	0.580312	-0.7851	0.251082	1	0	8.83113	5.65306	10.0268	5.28992
CDO1	1.60699	0.684363	0.46075	1	0	8.18341	13.8143	2.39041	3.18007
CDON	1.51618	0.600442	0.164815	1	0	90.6179	119.602	50.638	94.5611
CDR2	0.838423	-0.25425	0.477117	1	0	58.0422	48.7552	58.2614	48.7559
CDR2L	1.04577	0.0645682	0.887335	1	0	23.2706	26.5095	42.0196	41.7689
CDS2	1.25516	0.327867	0.381356	1	0	71.0914	82.6349	60.7552	82.8499
CDV3	0.771043	-0.375117	0.377425	1	0	248.314	191.201	249.029	192.272
CDYL	0.880619	-0.183411	0.60782	1	0	40.5379	36.4651	47.7824	41.3103
CDYL2	1.03466	0.0491516	0.930319	1	0	11.4062	11.3061	21.8367	23.086
CEBPB	1.18912	0.249894	0.547548	1	0	110.587	123.518	124.857	156.45
CEBPD	0.911138	-0.134259	0.731557	1	0	41.8334	38.0279	60.9361	55.6053
CEBPG	0.579827	-0.786306	0.0461796	1	0	42.1809	33.0694	61.9052	27.2905
CEBPZ	0.862897	-0.21274	0.550613	1	0	51.5492	46.9609	52.8346	43.1143
CEBPZOS	1.13595	0.183904	0.663356	1	0	19.4159	20.0076	18.3351	22.872
CECR7	0.957144	-0.0631918	0.972757	1	0	4.81842	6.86856	2.40333	0.0458663
CELF1	0.789923	-0.340216	0.356909	1	0	62.4025	58.2284	79.5684	53.9235
CELF2	1.17116	0.227934	0.628245	1	0	92.9402	82.2298	117.014	163.651
CEMIP	1.44777	0.533835	0.278015	1	0	9128.53	9997.01	4275.88	9409.52
CEMIP2	0.918378	-0.122839	0.723985	1	0	47.3627	48.7166	56.2199	46.4167
CENPB	0.996939	-0.00442334	0.99133	1	0	91.5658	84.1591	91.3267	98.1692
CENPBD1	1.23308	0.302266	0.538351	1	0	11.659	15.1456	11.6936	13.6529
CENPBD1P1	0.965033	-0.0513499	0.895249	1	0	32.2123	31.2172	37.0191	35.5923
CENPC	1.04941	0.069578	0.886429	1	0	14.9292	16.1295	13.4638	13.6682
CENPE	0.416751	-1.26274	0.0934118	1	0	10.0318	2.87476	6.12462	3.85277
CENPJ	0.76017	-0.395606	0.565086	1	0	7.88325	5.88458	7.11955	5.51925
CENPL	1.011	0.0157884	0.985746	1	0	5.57673	6.36692	5.10385	4.43374
CENPN	0.508632	-0.975306	0.0413506	1	0	19.6844	10.7659	24.1496	11.5277
CENPO	0.769727	-0.377582	0.483398	1	0	13.381	9.85908	10.492	8.51585
CENPT	0.835535	-0.259227	0.579665	1	0	20.9799	16.6505	15.893	14.1574
CENPX	1.06011	0.0842144	0.910239	1	0	5.49774	4.05168	5.07801	7.15515
CEP104	1.1428	0.192575	0.597591	1	0	32.939	40.1695	38.9314	41.9677
CEP112	1.07239	0.100831	0.855543	1	0	10.9165	12.9654	10.1948	9.67779
CEP120	0.820694	-0.285084	0.491661	1	0	31.9437	27.8601	29.2535	22.3675
CEP126	1.31468	0.394711	0.469934	1	0	14.9134	20.0076	9.43244	12.0017
CEP135	0.78908	-0.341757	0.55387	1	0	8.56257	6.59845	12.1459	9.73895
CEP152	0.882623	-0.18013	0.805142	1	0	5.70311	4.82343	5.3752	4.95356
CEP162	0.937101	-0.0937239	0.854816	1	0	13.8391	13.9879	12.456	10.6563
CEP164	0.743674	-0.427258	0.312103	1	0	22.923	19.1972	29.0597	19.4626
CEP170	0.968215	-0.0466	0.913681	1	0	243.528	233.396	213.341	208.952
CEP170B	1.16195	0.216547	0.564854	1	0	33.018	37.0439	43.9965	52.4405
CEP170P1	0.982285	-0.0257863	0.970584	1	0	9.36827	8.70146	7.05495	7.43034
CEP19	1.24735	0.318867	0.662538	1	0	6.14546	6.19328	3.30781	5.59569
CEP192	0.82716	-0.273762	0.458421	1	0	42.7496	35.3847	41.7095	34.4762
CEP250	1.39269	0.477873	0.190185	1	0	36.9675	43.6424	34.4995	55.8805
CEP290	0.820211	-0.285933	0.505385	1	0	25.9405	22.7087	26.8889	20.6246
CEP295	0.972506	-0.0402204	0.92242	1	0	23.9973	22.4193	22.9221	23.2084
CEP350	1.10599	0.145338	0.716875	1	0	97.0793	102.025	99.4282	115.308
CEP41	0.909951	-0.13614	0.794524	1	0	13.9971	14.2966	12.2105	9.55548
CEP44	0.944149	-0.082914	0.906981	1	0	6.85637	6.65633	6.65439	6.10022
CEP57	0.813145	-0.298415	0.480318	1	0	22.1489	19.6024	25.3642	19.0345
CEP57L1	0.695409	-0.524066	0.467549	1	0	6.91957	5.24789	6.84821	4.32672
CEP63	0.937136	-0.0936699	0.831271	1	0	22.5755	21.7633	17.9216	16.1908
CEP68	0.925679	-0.111416	0.816277	1	0	17.9466	14.123	12.9728	14.4938
CEP76	1.34341	0.425903	0.567864	1	0	3.61776	4.49543	5.45272	7.69025
CEP78	0.876781	-0.189712	0.669656	1	0	20.0952	17.7695	20.6609	17.9643
CEP83	0.772231	-0.372896	0.606616	1	0	5.19757	4.86201	8.16616	5.45809
CEP85	0.659146	-0.601331	0.38927	1	0	9.1155	4.72696	6.7836	5.74858
CEP85L	0.925358	-0.111917	0.808989	1	0	16.8092	14.9912	17.6503	16.8941
CEP89	0.775833	-0.366182	0.374792	1	0	27.2675	21.6089	24.408	18.4841
CEP95	0.857205	-0.222288	0.700954	1	0	8.79954	9.37674	11.0347	7.6291
CEP97	0.844688	-0.24351	0.601962	1	0	17.1883	14.3159	18.5677	15.885
CEPT1	0.96858	-0.0460562	0.909724	1	0	23.4444	23.1717	24.408	23.1778
CERCAM	1.52813	0.611768	0.164644	1	0	215.597	286.724	179.268	316.676
CERK	1.17935	0.237991	0.523913	1	0	68.4373	89.1755	77.8241	83.3238
CERS2	1.04658	0.0656885	0.870137	1	0	120.618	125.467	111.703	117.678
CERS4	1.49455	0.579709	0.211391	1	0	18.7997	19.1394	12.5723	27.7338
CERS5	0.915466	-0.127421	0.739906	1	0	31.9753	29.5965	39.4353	35.7757
CERS6	1.03192	0.0453264	0.900722	1	0	38.5	38.2401	39.5258	42.2735
CERT1	1.2884	0.36558	0.353728	1	0	59.385	75.8243	43.0274	56.1251
CES2	1.19243	0.253899	0.514215	1	0	57.5209	75.1683	47.9762	50.6364
CETN2	1.1655	0.220952	0.570937	1	0	30.1112	35.9828	26.7985	30.3482
CETN3	0.979897	-0.0292975	0.967071	1	0	7.37771	7.13867	7.66224	7.59852
CFAP20	1.08992	0.12422	0.79304	1	0	13.6338	15.763	14.7559	15.1818
CFAP298	0.985303	-0.0213607	0.978182	1	0	6.14546	5.74952	5.71115	5.93204
CFAP36	1.13007	0.176417	0.665805	1	0	23.6971	25.487	20.2604	24.1868
CFAP410	1.34486	0.427459	0.444315	1	0	7.26712	9.39603	9.39367	13.0107
CFAP44	0.961559	-0.056553	0.950522	1	0	5.33976	5.42153	3.12692	2.7214
CFAP69	1.51373	0.598106	0.434647	1	0	4.1707	3.9745	4.08308	8.51585
CFAP97	0.795815	-0.329495	0.398724	1	0	82.6714	71.5603	85.5509	62.317
CFB	1.741	0.799916	0.351106	1	0	513.391	382.633	26.9406	558.071
CFD	0.953195	-0.0691561	0.937828	1	0	33.7447	49.1411	23.7361	5.65685
CFDP1	0.992525	-0.010825	0.981834	1	0	23.0652	24.4065	17.7407	16.0991
CFH	1.15906	0.212961	0.772318	1	0	181.52	170.634	26.2041	70.1296
CFHR1	1.14701	0.197881	0.842454	1	0	9.51045	10.6887	1.88649	2.38505
CFI	1.39961	0.48503	0.744969	1	0	27.2517	39.9573	1.95109	0.917326
CFL1	0.880389	-0.183787	0.685441	1	0	385.173	330.829	432.742	389.252
CFL2	0.941825	-0.0864697	0.816956	1	0	63.7927	58.73	58.8558	56.7825
CFLAR	1.39517	0.480441	0.25902	1	0	87.1265	94.7514	73.25	128.991
CGGBP1	1.073	0.101651	0.79169	1	0	58.4056	68.2032	59.4114	58.2197
CGREF1	1.76277	0.817841	0.0440554	1	0	18.8787	28.902	15.0144	30.8375
CGRRF1	1.09542	0.131486	0.818935	1	0	7.75686	8.21912	8.5538	9.64722
CHAF1A	0.851906	-0.231233	0.733777	1	0	8.57837	5.61447	8.04987	8.54642
CHAMP1	0.7883	-0.343184	0.54371	1	0	11.3746	11.5762	11.8745	6.75764
CHCHD1	0.749614	-0.415779	0.434356	1	0	10.9955	9.2031	14.1099	9.61664
CHCHD2	0.953989	-0.0679556	0.85685	1	0	81.455	72.4864	82.2431	83.6755
CHCHD3	1.02843	0.0404369	0.920778	1	0	26.8568	29.3843	25.1704	24.1257
CHCHD4	0.946181	-0.0798114	0.911006	1	0	5.98748	6.94573	7.89482	6.19195
CHCHD6	1.20898	0.273796	0.727356	1	0	3.3492	3.83945	4.32858	5.4428
CHCHD7	1.51217	0.596624	0.438793	1	0	4.51825	6.25116	2.41625	4.23499
CHD1	0.803071	-0.316401	0.396395	1	0	37.868	34.5164	48.2863	34.6749
CHD1L	1.18551	0.24551	0.508913	1	0	50.4433	49.5076	42.8336	61.0634
CHD2	0.983182	-0.0244695	0.948983	1	0	91.4236	95.6582	82.8245	75.6641
CHD3	1.28296	0.359482	0.406357	1	0	214.68	272.234	195.019	253.396
CHD4	0.945465	-0.080904	0.847483	1	0	206.718	201.6	205.214	187.868
CHD6	1.21177	0.277118	0.462814	1	0	79.4644	84.4871	63.3524	88.5679
CHD8	0.980092	-0.0290109	0.940972	1	0	93.9039	97.7033	92.5283	85.0209
CHD9	1.06047	0.0847019	0.849927	1	0	108.501	118.077	83.8066	85.8618
CHEK1	0.537829	-0.894781	0.208976	1	0	7.21973	3.6851	8.16616	4.58663
CHEK2	1.04655	0.0656465	0.917772	1	0	9.66843	9.10663	6.16339	7.46092
CHERP	0.830598	-0.267778	0.60966	1	0	11.5326	10.0134	13.3346	10.641
CHFR	0.691323	-0.532567	0.208579	1	0	24.0447	18.985	26.7209	16.1144
CHI3L1	0.703904	-0.506548	0.760586	1	0	460.167	325.099	7.35213	3.99037
CHI3L2	4.25665	2.08972	0.187618	1	0	2.30652	8.72075	0	1.10079
CHIC1	1.2892	0.366481	0.488397	1	0	10.4267	12.5409	8.52796	11.8947
CHIC2	1.26832	0.342924	0.461852	1	0	18.7523	16.5154	16.4099	28.0702
CHID1	1.43746	0.523518	0.150131	1	0	46.6202	65.6372	48.1054	70.5271
CHKA	0.839231	-0.25286	0.723925	1	0	5.33976	4.74625	6.7836	5.42751
CHM	1.24158	0.31218	0.419443	1	0	31.9122	33.7254	38.996	54.3057
CHML	0.851799	-0.231415	0.662276	1	0	16.43	16.0717	15.7509	11.3443
CHMP1A	1.05668	0.0795415	0.827242	1	0	57.3945	61.6241	61.6339	64.1517
CHMP1B	0.804482	-0.313868	0.464885	1	0	46.557	48.1185	96.1333	66.6743
CHMP2A	0.987514	-0.0181269	0.961996	1	0	37.3625	35.5969	33.8922	34.7667
CHMP2B	1.19863	0.26139	0.489875	1	0	28.7683	31.5838	29.4602	38.2066
CHMP3	1.16704	0.222852	0.755648	1	0	5.41875	6.27045	5.22014	6.14609
CHMP4A	0.882539	-0.180269	0.70764	1	0	15.2768	14.8176	15.247	12.124
CHMP4B	1.30882	0.388272	0.290389	1	0	54.693	62.8975	47.1493	70.3895
CHMP5	1.24829	0.319951	0.378757	1	0	53.2238	61.682	48.4414	65.2219
CHMP6	0.851825	-0.231371	0.639262	1	0	13.9339	11.3833	16.3582	14.4173
CHMP7	1.07828	0.108736	0.774224	1	0	35.8775	36.0792	40.6758	46.4626
CHORDC1	1.02633	0.0374941	0.9394	1	0	12.1961	14.0651	19.2784	18.2395
CHP1	0.891098	-0.166344	0.675253	1	0	112.467	101.311	110.088	97.0073
CHPF	1.42683	0.512814	0.235074	1	0	192.895	246.612	171.942	273.944
CHPF2	1.62873	0.703744	0.0963249	1	0	78.5165	103.491	72.3843	142.277
CHPT1	1.09357	0.129049	0.786649	1	0	21.0905	26.1237	19.821	18.6217
CHRAC1	0.859391	-0.218613	0.65334	1	0	14.8818	12.2901	18.1025	16.0532
CHRDL1	9.15215	3.19411	0.0585906	1	0	34.2977	320.063	1.24043	5.19818
CHRM2	2.89675	1.53444	0.53376	1	0	2.06955	6.00034	0	0
CHST10	0.762984	-0.390275	0.530094	1	0	9.90541	6.27045	9.60041	8.60758
CHST11	1.07641	0.106225	0.81639	1	0	31.5646	44.9929	30.8169	22.1687
CHST12	1.24841	0.320091	0.460024	1	0	19.9688	20.5285	19.3817	28.59
CHST14	1.07042	0.0981831	0.80785	1	0	25.2296	26.3938	24.9378	27.3058
CHST15	1.19272	0.254253	0.538679	1	0	43.5395	50.0093	26.3333	33.3295
CHST2	1.22804	0.296363	0.676449	1	0	4.91321	6.55986	4.5224	5.03001
CHST3	1.05655	0.0793594	0.841017	1	0	89.591	98.7066	91.3913	92.5124
CHSY1	0.83654	-0.257493	0.525512	1	0	60.5541	51.3984	88.161	73.0039
CHSY3	1.03912	0.0553623	0.941533	1	0	8.97332	11.0746	6.34428	4.84654
CHTOP	0.963707	-0.0533336	0.886003	1	0	32.6073	31.8732	32.6388	31.0056
CHUK	0.872614	-0.196584	0.619796	1	0	27.0147	23.7698	26.4884	22.9179
CHURC1	1.07656	0.106429	0.776407	1	0	54.8194	50.2601	38.4404	50.1319
CIAO1	1.05983	0.0838261	0.82104	1	0	63.5557	69.6117	63.5204	65.069
CIAO2A	0.781759	-0.355203	0.508054	1	0	11.1061	9.76261	13.1925	9.23442
CIAO2B	0.892068	-0.164774	0.737123	1	0	14.9924	12.0972	19.0716	18.2854
CIAO3	1.02815	0.0400552	0.935104	1	0	12.6701	13.7371	13.3734	13.0413
CIAPIN1	0.770662	-0.375831	0.347677	1	0	27.0621	21.416	27.8063	20.8692
CIART	1.43653	0.522585	0.480373	1	0	5.24497	6.21257	2.99771	5.62627
CIB1	1.24567	0.316926	0.442482	1	0	22.2121	27.0112	25.2221	32.0758
CIC	1.0213	0.0304095	0.932312	1	0	47.6629	40.6711	44.565	53.5107
CIDECP1	1.06772	0.0945388	0.902244	1	0	5.43454	6.92644	4.72914	3.92922
CILK1	0.985693	-0.0207892	0.955442	1	0	35.5141	36.8124	38.1561	35.8063
CINP	1.04119	0.0582401	0.909198	1	0	12.6859	13.5249	11.3448	11.4972
CIP2A	0.556936	-0.844416	0.268144	1	0	6.55621	3.39569	5.11677	3.10362
CIPC	1.14549	0.195966	0.681026	1	0	14.5658	16.6119	12.8953	14.8454
CIR1	1.14792	0.199022	0.652275	1	0	16.4616	17.9046	15.4925	18.7746
CIRBP	0.968165	-0.0466753	0.899832	1	0	65.7043	67.4122	62.3962	56.6143
CISD1	1.30199	0.380717	0.474888	1	0	8.62576	10.0906	9.08357	12.9649
CISD2	1.00663	0.0095366	0.984072	1	0	17.4411	16.226	20.0665	21.5266
CISD3	1.0032	0.00460814	0.994645	1	0	10.5847	9.76261	11.4481	12.338
CIT	0.522024	-0.937811	0.274984	1	0	9.52625	1.91008	4.66453	5.48867
CITED2	0.792168	-0.336122	0.523629	1	0	101.155	64.2094	180.457	158.866
CIZ1	0.818187	-0.289498	0.421739	1	0	66.4626	55.971	67.3838	53.5413
CKAP2	0.905047	-0.143935	0.782309	1	0	15.5611	11.3833	9.9622	11.7112
CKAP4	1.27429	0.349697	0.427085	1	0	278.552	354.811	284.498	362.68
CKAP5	0.960925	-0.0575045	0.886606	1	0	134.379	127.647	124.534	121.148
CKB	0.963604	-0.053487	0.932481	1	0	25.6245	24.0592	9.78131	10.06
CKS2	0.80633	-0.310557	0.692527	1	0	5.11858	2.73971	4.59993	5.09116
CLASP1	0.967409	-0.0478027	0.902063	1	0	80.8231	77.908	99.4024	96.4416
CLASP2	1.05652	0.0793251	0.82863	1	0	36.7148	39.5135	48.338	50.3459
CLASRP	0.852311	-0.230549	0.69188	1	0	9.65264	8.00689	9.39367	8.22536
CLBA1	1.0106	0.0152089	0.983729	1	0	9.44726	9.28027	5.80159	6.1308
CLCC1	1.09591	0.132127	0.716283	1	0	50.1589	57.8618	45.3661	46.8295
CLCF1	0.840631	-0.250456	0.604833	1	0	14.9134	13.1969	15.4795	12.3533
CLCN3	1.12645	0.17178	0.665864	1	0	92.0871	109.376	100.682	107.771
CLCN4	0.689507	-0.536362	0.346399	1	0	11.6116	6.25116	12.3655	10.2741
CLCN5	0.789662	-0.340694	0.344579	1	0	48.7529	44.935	49.3975	32.5804
CLCN6	0.895142	-0.159811	0.729542	1	0	16.7776	16.2453	20.157	16.8177
CLCN7	1.08191	0.113582	0.766738	1	0	67.2683	72.3321	74.2578	80.7859
CLDN11	0.964414	-0.052275	0.955615	1	0	989.435	880.719	100.953	170.867
CLDN12	1.1059	0.14522	0.717158	1	0	25.8141	26.1623	34.5382	40.5764
CLDND1	0.793595	-0.333525	0.380314	1	0	31.5488	25.1204	38.4275	30.4094
CLEC11A	1.23304	0.302217	0.446702	1	0	21.4222	25.0432	21.0098	27.2752
CLEC16A	0.956718	-0.0638349	0.876955	1	0	23.0494	22.4386	23.3356	21.9394
CLEC2B	1.66254	0.733387	0.178035	1	0	7.53569	9.62756	10.2206	19.8907
CLEC2D	0.795827	-0.329473	0.515176	1	0	12.5911	10.052	14.9885	11.8947
CLEC3B	1.05411	0.0760213	0.926287	1	0	84.8832	70.5571	6.07294	25.3182
CLGN	1.87105	0.903852	0.349168	1	0	0.853097	2.06443	4.00556	7.03284
CLIC1	0.920942	-0.118817	0.78177	1	0	224.317	192.513	209.671	207.163
CLIC2	1.37336	0.457709	0.423934	1	0	17.5991	26.0465	9.76839	11.543
CLIC3	0.845937	-0.241378	0.718209	1	0	8.67315	5.98105	8.90267	8.88278
CLIC4	0.971156	-0.0422257	0.930962	1	0	732.147	569.743	941.603	1055.72
CLINT1	1.008	0.011497	0.97585	1	0	88.6273	89.7157	85.7835	86.0911
CLIP1	0.948879	-0.0757033	0.859907	1	0	244.365	236.116	243.757	227.054
CLIP2	1.25573	0.328527	0.429428	1	0	31.8332	34.3621	39.9263	55.7429
CLIP3	1.09863	0.135706	0.69778	1	0	39.7796	41.2114	35.7399	41.7536
CLIP4	1.03632	0.0514731	0.895798	1	0	76.6366	79.355	64.0372	66.4297
CLK1	1.26999	0.344813	0.432217	1	0	22.0383	22.9402	14.8593	23.9116
CLK2	0.828791	-0.270919	0.624406	1	0	9.41566	7.94901	10.8021	8.80633
CLK3	1.04109	0.0580928	0.901218	1	0	16.8882	15.9945	15.234	17.4445
CLK4	1.24211	0.312791	0.646177	1	0	8.02543	8.33488	5.0134	7.85843
CLMP	1.14712	0.198012	0.673006	1	0	321.918	287.553	325.845	455.498
CLN3	0.836522	-0.257525	0.543219	1	0	22.1173	18.6763	22.6895	18.8052
CLN5	1.22797	0.296278	0.423598	1	0	38.4052	44.3369	31.6051	41.6313
CLN6	0.806391	-0.310449	0.636979	1	0	9.41566	7.25443	8.96728	7.56794
CLN8	1.124	0.168647	0.669929	1	0	29.0369	35.076	38.3758	40.6987
CLNS1A	0.920042	-0.120228	0.738233	1	0	40.5853	38.8575	40.9471	36.158
CLOCK	0.790153	-0.339796	0.372355	1	0	97.3163	82.1526	104.713	77.4835
CLP1	0.990777	-0.0133671	0.981613	1	0	10.3951	10.3607	10.8021	10.641
CLPB	0.844377	-0.244041	0.584931	1	0	18.8471	18.7342	22.2373	15.9615
CLPP	0.912699	-0.131789	0.807148	1	0	10.7743	9.41533	12.7273	12.0323
CLPTM1	1.15929	0.213235	0.568518	1	0	82.1975	93.7481	77.1522	90.9835
CLPTM1L	1.24987	0.321779	0.408918	1	0	78.4533	99.5362	81.3774	100.233
CLPX	0.933405	-0.0994244	0.7735	1	0	41.2646	40.0537	45.6246	41.0504
CLSTN1	1.07234	0.100759	0.805344	1	0	121.377	109.144	102.413	130.826
CLSTN2	0.712949	-0.48813	0.741459	1	0	10.5373	6.79138	0.103369	0.795016
CLSTN3	0.935374	-0.0963841	0.858599	1	0	10.0476	9.4925	10.6599	9.87655
CLTA	0.846165	-0.240988	0.547415	1	0	93.4299	86.6866	117.117	91.4727
CLTB	1.05541	0.0778039	0.853802	1	0	36.5094	29.6544	39.7067	50.774
CLTC	0.958404	-0.0612941	0.891472	1	0	779.431	755.098	763.239	723.404
CLTCL1	0.767734	-0.381322	0.460906	1	0	11.817	9.85908	19.8469	14.4479
CLU	2.46868	1.30374	0.033458	1	0	227.603	488.459	65.2776	234.56
CLUAP1	0.929992	-0.104709	0.807601	1	0	34.9612	33.0694	23.6586	21.4502
CLUH	0.806041	-0.311075	0.454806	1	0	28.1838	19.2744	25.726	24.1716
CMAHP	0.747073	-0.420679	0.46699	1	0	14.6764	7.58243	7.94651	9.31086
CMAS	1.02281	0.0325326	0.939558	1	0	20.6955	19.0815	19.2654	21.7865
CMBL	1.2455	0.316723	0.439498	1	0	27.3465	33.7833	21.0744	26.526
CMC1	1.00326	0.00469699	0.995651	1	0	5.33976	4.57261	6.38305	7.18572
CMC2	0.718547	-0.476845	0.432044	1	0	8.86273	7.02291	12.2105	8.11834
CMIP	0.838223	-0.254594	0.618835	1	0	10.9955	14.451	22.2502	13.4235
CMPK1	1.05508	0.0773479	0.848008	1	0	94.8044	89.6771	84.0521	99.0254
CMSS1	0.623742	-0.680978	0.218923	1	0	10.332	7.42808	14.9368	8.33238
CMTM3	1.19671	0.259068	0.548144	1	0	16.2562	18.4834	17.7407	22.1993
CMTM4	1.50689	0.591574	0.159221	1	0	34.582	40.7483	41.8645	74.441
CMTM6	1.04607	0.0649728	0.874475	1	0	88.8959	100.713	102.219	99.2089
CMTR1	1.00057	0.000827839	0.998588	1	0	50.4749	51.5721	50.5734	49.5356
CMTR2	0.755304	-0.40487	0.337491	1	0	23.7129	19.5445	29.2664	20.4717
CMYA5	1.32519	0.4062	0.569431	1	0	5.87689	7.3509	3.81174	5.48867
CNBP	0.96417	-0.0526409	0.899844	1	0	180.999	164.652	184.372	187.624
CNDP2	0.878824	-0.186354	0.630896	1	0	84.741	84.6415	81.0802	61.0939
CNEP1R1	0.934759	-0.0973333	0.850412	1	0	11.817	11.5569	12.9599	11.6042
CNGA3	1.72236	0.784387	0.363178	1	0	8.87853	12.4444	1.47301	5.38165
CNIH1	1.06318	0.0883796	0.826549	1	0	103.967	112.193	113.667	119.191
CNIH4	1.01842	0.0263318	0.943442	1	0	50.9962	44.6649	51.8526	60.0696
CNKSR2	1.26636	0.340687	0.539776	1	0	9.16289	20.7986	16.2548	11.4054
CNKSR3	0.793518	-0.333665	0.545482	1	0	12.2119	9.24168	9.93636	8.33238
CNN2	0.711419	-0.491228	0.253101	1	0	210.699	181.92	287.961	172.84
CNN3	1.04531	0.0639283	0.886119	1	0	292.344	334.283	277.727	261.622
CNNM2	1.33405	0.415814	0.402649	1	0	10.2214	13.6021	10.3111	13.7905
CNNM3	1.05096	0.0717055	0.900436	1	0	9.57365	8.97157	12.1459	13.8516
CNNM4	0.681135	-0.553986	0.266373	1	0	13.6969	10.6308	19.666	12.0934
CNOT1	0.939423	-0.0901531	0.82971	1	0	191.694	194.365	193.326	167.336
CNOT10	0.728795	-0.456414	0.351534	1	0	14.866	10.9588	17.2497	12.4451
CNOT11	0.991969	-0.0116333	0.977332	1	0	26.8094	25.5063	28.3748	29.2321
CNOT2	1.01209	0.0173355	0.960491	1	0	45.2299	46.7679	47.188	46.7684
[truncated: 8,870 more rows]
